# Supplementary material for: Genomic analysis of two phlebotomine sand fly vectors of Leishmania from the New and Old World
Source: PLoS Negl Trop Dis. 2023 Apr 12;17(4):e0010862. doi: 10.1371/journal.pntd.0010862 (PMC10138862; doi:10.1371/journal.pntd.0010862)
Supplement: S3 Table — (XLSX) [file pntd.0010862.s005.xlsx]

## Sheet: Lu. longipalpis
Table S3: Lutzomyia longipalpsis RNAseq Samples
BioSample	Run	Secondary Sample Accession	MBases	Sample name	feeding pattern	life stage
SAMN01096292	SRR535760	SRX174785	4042	LLON_S0H-1	sugar fed from same batch of bloodfed/infected insects	adult female
	SRR535761	SRX174785	3114
SAMN01096293	SRR535765	SRX174788	2476	LLON_S0H-2	sugar fed from same batch of bloodfed/infected insects	adult
SAMN01096290	SRR535770	SRX174792	3852	LLON_I6H-1	6h after blood feeding a meal containing 2x10 6 /ml Leishmania infantum	adult
	SRR535771	SRX174792	2956
SAMN01096291	SRR535774	SRX174794	2287	LLON_I6H-2	6h after blood feeding a meal containing 2x10 6 /ml Leishmania infantum	adult
SAMN01096295	SRR535758	SRX174784	3755	LLON_L4-2		fourth instar larvae
	SRR535759	SRX174784	2845
SAMN01096406	SRR535779	SRX174797	2998	LLON_L4-4		fourth instar larvae
SAMN01096284	SRR535777	SRX174796	3075	LLON_B6H-1	6h after blood feeding	adult
	SRR535778	SRX174796	2345
SAMN01096285	SRR535757	SRX174783	1156	LLON_B6H-2	6h after blood feeding	adult
SAMN01096288	SRR535766	SRX174789	4672	LLON_I24H-1	24h after blood feeding a meal containing 2x10 6 /ml Leishmania infantum	adult
	SRR535767	SRX174789	3543
SAMN01096289	SRR535768	SRX174790	1891	LLON_I24H-2	24h after blood feeding a meal containing 2x10 6 /ml Leishmania infantum	adult
SAMN01096282	SRR535772	SRX174793	3556	LLON_B24H-1	24h after blood feeding	adult
	SRR535773	SRX174793	2757
SAMN01096283	SRR535756	SRX174782	1793	LLON_B24H-2	24h after blood feeding	adult
SAMN01096286	SRR535775	SRX174795	3041	LLON_I144H-1	144h after blood feeding a meal containing 2x10 6 /ml Leishmania infantum	adult
	SRR535776	SRX174795	2312
SAMN01096287	SRR535769	SRX174791	1786	LLON_I144H-2	144h after blood feeding a meal containing 2x10 6 /ml Leishmania infantum	adult
SAMN01096280	SRR535762	SRX174786	4302	LLON_B144H-1	144h after blood feeding	adult
	SRR535763	SRX174786	3272
SAMN01096281	SRR535764	SRX174787	2735	LLON_B144H-2	144h after blood feeding	adult

## Sheet: Ph. papatasi
Table S3: Phlebotomus papatasi RNAseq Samples
BioSample	Run	Secondary Sample Accession	MBases	Sample name	feeding pattern	life stage
SAMN05936232	SRR4446962	SRX2265643	5891	730019	Sugar fed	adult female
	SRR4446804	SRX2265636	337
	SRR4446797	SRX2265626	364
SAMN05936231	SRR4446967	SRX2265644	6940	730015	Sugar fed	adult male
	SRR4446806	SRX2265638	357.4
	SRR4446798	SRX2265625	384.2
SAMN05936235	SRX2265647	SRR4446963	6357	730031		larvae and pupae
	SRR4446802	SRX2265633	367
SAMN05936234	SRR4446965	SRX2265641	5375	730027	6 hours post blood meal	adult female
	SRR4446800	SRX2265632	336
	SRR4446796	SRX2265628	366
SAMN05936230	SRR4446966	SRX2265646	5871	730011	6 hours post L. major-infected blood meal	adult female
	SRR4446807	SRX2265640	319
	SRR4446794	SRX2265623	347
SAMN05936238	SRR4446803	SRX2265634	335	730049	24 hours post blood meal	adult female
	SRR4446964	SRX2265649	5653
	SRR4446793	SRX2265629	396
SAMN05936233	SRR4446809	SRX2265645	5346	730023	24 hours post L. major-infected blood meal	adult female
	SRR4446808	SRX2265639	352
	SRR4446792	SRX2265627	386
SAMN05936237	SRR4446968	SRX2265642	3392	730039	96 hours post blood meal	adult female
	SRR4446805	SRX2265637	214
	SRR4446799	SRX2265631	222
SAMN05936236	SRR4446969	SRX2265630	7886	730035	96 hours post L. major-infected blood meal	adult female
	SRR4446801	SRX2265635	405
	SRR4446795	SRX2265630	440
