# Supplementary material for: Genomic analysis of two phlebotomine sand fly vectors of Leishmania from the New and Old World
Source: PLoS Negl Trop Dis. 2023 Apr 12;17(4):e0010862. doi: 10.1371/journal.pntd.0010862 (PMC10138862; doi:10.1371/journal.pntd.0010862)
Supplement: S4 Table — (XLS) [file pntd.0010862.s006.xls]

## Sheet: Drosophila Toll gene IDs
Table S4: Toll Pathway Drosophila Toll gene IDs
	Fybase ID	Annoation Symbol
Toll	FBgn0262473	CG5490
PGRP-SA	FBgn0030310	CG11709
GNBP1	FBgn0040323	CG6895
Tube	FBgn0003882	CG10520
Pelle	FBgn0010441	CG5974
Myd88	FBgn0033402	CG2078
Cactus	FBgn0000250	CG5848
Dorsal	FBgn0260632	CG6667

## Sheet: Genes
Table S4: Toll Pathway Genes
Gene	Ph. papatasi	Lu. longipalpis	Ae. aegypti	An. gambiae	D. melanogaster
Toll	5	5	2	10	9
PGRPs	2	4	4	3	7
GNBP	4	1	7	7	3
Tube	1	1	1	1	1
Pelle	1	1	1	1	1
Myd88	1	1	1	1	1
Cactus	1	1	1	1	1
Dorsal/Dif	1	1	2	1	1

## Sheet: Lu. longipalpis
Table S4: Lutzomyia longipalpis Toll Pathway Genes
Gene	ID	Scaffold	Base pair range on supercontig
LuloToll1	LLOJ007208	Scaffold544	33,079-36,578
LuloToll2	LLOJ002222	Scaffold1536	10,062-12,521
LuloToll3	LLOJ001885	Scaffold142	134,843-137,926
LuloToll4	LLOJ002166	Scaffold1514	1,810-5,706
LuloToll5	LLOJ004777	Scaffold286	98,546-100,447
LuloPGRP-SA1	LLOJ005642	Scaffold361	60,049-61,864
LuloPGRP-SA2	LLOJ002444	Scaffold1627	4,150-12,137
LuloPGRP-S3	LLOJ003999	Scaffold2373	8,198-8,820
LuloPGRP-S4	LLOJ004539	Scaffold268	40,944-41,418
LuloGNBP3	LLOJ002383	Scaffold16	276,750-281,261
LuloTube	LLOJ005198	Scaffold327	58,512-60,136
LuloPelle	LLOJ001101	Scaffold12	330,669-334,979
LuloMyd88	LLOJ009628	Scaffold9	296,479-306,442
LuloCac1	LLOJ004612	Scaffold272	113,310-137,735
LuloCac2	LLOJ008968	Scaffold786	67,382-82,912
LuloDifA	LLOJ002098	Scaffold15	93,362-96,422
LuloDifB	LLOJ002097	Scaffold15	91,191-93,034

## Sheet: Ph. papatasi
Table S4: Phlebtomus papatasi Toll Pathway Genes
Gene	ID	Scaffold	Base pair range on supercontig
PpToll1	PPAI010510	Scaffold8	1,152,463-1,156,686
PpToll2	PPAI010503	Scaffold8	455,955-459,845
PpToll3	PPAI006632	Scaffold42729	8,717-12,634
PpToll4	PPAI001388	Scaffold1394	15,847-33,278
PpToll5	PPAI009420	Scaffold5805	1,406-2,515
PpPGRP-SA	PPAI010204	Scaffold729	6,726-11,936
PpPGRP-S2	PPAI007689	Scaffold45674	827-1,827
PpGNBP1	PPAI000880	Scaffold1225	7,143-16,719
PpGNBP2A	PPAI002587	Scaffold189	14,063-14,970
PpGNBP2B	PPAI002588	Scaffold189	18,505-19,068
PpGNBP3	PPAI010440	Scaffold78	366,823-372,348
PpTube	PPAI003151	Scaffold2113	26,151-27,620
PpPelle	PPAI007366	Scaffold44566	625-1,344
PpMyd88	PPAI006982	Scaffold43446	2,116-3,039
PpCac	PPAI010893	Scaffold90	131,533-133,250
PpDif1	PPAI001149	Scaffold13	871,814-875,824
