# Supplementary material for: Genomic analysis of two phlebotomine sand fly vectors of Leishmania from the New and Old World
Source: PLoS Negl Trop Dis. 2023 Apr 12;17(4):e0010862. doi: 10.1371/journal.pntd.0010862 (PMC10138862; doi:10.1371/journal.pntd.0010862)
Supplement: S5 Table — (XLSX) [file pntd.0010862.s007.xlsx]

## Sheet: genes
Table S5: Immune Deficiency Pathway Genes
Gene name	Lu. longipalpis	Ph. papatasi
IMD	1	1
IRD5	1	1
FADD	1	1
Dredd	1	1
Caspar	1	1
Rel	1	1
IAP2	1	1
Tab2	1	0
Pirk	1	1
Caudal	1	1
Attacin	1	1
Cecropin	1	1
Bendless	1	1
CYLD	1	1
EFFETE	1	1
DNR-1	1	1
CalcineurinB	1	1
MKP3	1	1
p38b	1	1
COX	1	1
DuOX	1	1
TEP1	1	1

## Sheet: Lu. longipalpis
Table S5: Lutzomyia longipalpis Immune Deficiency Pathway Genes
Gene	ID	Scaffold	Base pair range on supercontig	Observations
PGRP-LC
PGRP-LB
PGRP-SC1
PGRP-SC2
PGRP-LCa
PGRP-LCx
PGRP-LE
IMD	LLOJ002454-RA	Scaffold163	71031-73281	Base error on 5' M
IRD5	LLOJ003785-RA	Scaffold2255	245-421	Missing 30 AA 5' portion
JRA
KAY
KEY
FADD		Scaffold2131		Missing 5' sequence poor quality (multiple N)
Dredd	LLOJ001647-RA	Scaffold135	131418-132026
Caspar	LLOJ002950-RA	Scaffold1853	10833-14280
CaspL1
Rel	LLOJ002098-RA	Scaffold15	93407-963231	Missing 5' end
IAP2	LLOJ000523-RA	Scaffold1082	30325-42500
Tab2 - TAK1-associated binding protein 2	LLOJ009749-RA	Scaffold920	31630-35530	Missing 3' sequence poor quality (multiple N)
Tak1
Pirk	LLOJ004926-RA	Scaffold30	90777-91250
UBI-P63E
UEV1A
AP1
DSP1
Caudal	LLOJ004702-RA	Scaffold280	6964-7506	Base error on 5' M
RPD3
PUC
Attacin-C	LLOJ005408-RA	Scaffold340	100805-101365
Cecropin		Scaffold1655		Poor quality at Scaffold. Present at good quality in contigs. I have the full annotated sequence in house.
POSH
dUSP36
SKPA/SLMB/DCUL1
Bendless	LLOJ004109-RA	Scaffold244	65316-65005	Complete CDS
CYLD	LLOJ007012-RA	Scaffold52	162005-177559	Complete CDS
EFFETE	LLOJ002835-RA	Scaffold1784	294-2239	Complete CDS
DNR-1	LLOJ004935-RA	Scaffold30	160039-183921	Complete CDS. There are 17 X in the middle of the sequence that should be removed.
CalcineurinB	LLOJ006044-RA	Scaffold401	112545-117231	ROS Pathway - Complete CDS
MKP3	LLOJ005232-RA	Scaffold33	67772-94556	ROS Pathway - Complete CDS
p38b	LLOJ010513-RA	Scaffold6	119076-124326	ROS Pathway - Complete CDS
COX	LLOJ003300-RA	Scaffold2	591-621594	ROS Pathway - Complete CDS
DuOX				ROS Pathway; coding sequence split into 3 parts: First part is LLOTMP010038-RA (Scaffold986:9698-23477:1) coding for the animal peroxidase domain. THIS NEEDS TO BE CONFIRMED; Second part is LLOTMP002199-RA (Scaffold1528:18696-19934:-1) coding for EF hand 1 and Ferric reductase like transmembrane component; Third part is LLOTMP002198-RA (Scaffold1528:17305-18670:-1) coding for FAD-binding domain 8…
DuOX partial seq - 5' end	LLOJ010503-RA	Scaffold986	20640-23477	ROS Pathway - Partial sequence. This is the 5' end of the DUOX gene. Missing 3' end. The 3' end is on scaffold 1528.
DuOX partial seq - 3' end	LLOJ010494-RA	Scaffold1528	18080-19983	ROS Pathway - Partial sequence. This is the 3' end of the DUOX gene. Missing 5' end. The 5' end is on scaffold 986.
TEP1	LLOJ007923-RA	Scaffold634	37315-55768	Complement-like protein - Complete CDS
Fosfolipase C beta	LLOJ001939-RA	Scaffold1440	37196-45904	Complete CDS
Prophenoloxidase	LLOJ001742-RA	Scaffold1380	6504-13245	Complete CDS

## Sheet: Ph. papatasi
Table S5: Phlebtomus papatasi Immune Deficiency Pathway Genes
Gene	ID	Scaffold	Base pair range on supercontig	Observations
IMD	PPAI001062-RA	Scaffold129	4371-21382
IRD5
Dredd
Caspar
Relish	PPAI012820-RA	Scaffold10	266434-284397	IMD Pathway. Missing 5' end.
IAP2
Tab2 - TAK1-associated binding protein 2
Pirk
Caudal
Attacin-C
Bendless	PPAI004722-RA	Scaffold289	3738-4393	IMD Pathway. Complete CDS
CYLD	PPAI005913-RA	Scaffold373	689-4946	IMD Pathway. Complete CDS
EFFETE	PPAI001122-RA	Scaffold13	491487-495614	IMD Pathway. Complete CDS
DNR-1	PPAI003240-RA	Scaffold217	119829-126407	IMD Pathway. Complete CDS
CalcineurinB	PPAI009875-RA	Scaffold66	353071-358750	ROS Pathway - Complete CDS
MKP3	PPAI004376-RA	Scaffold268	90864-94448	ROS Pathway - Missing 5' end
p38b
COX	PPAI012814-RA	Scaffold126	40550-86015	Complete CDS
DuOX	PPAI003114-RA	Scaffold21	558486-576040	ROS Pathway - Complete CDS
TEP1	PPAI005309-RA	Scaffold3235	5995-8652	Complement-like protein. Missing 5' end
Fosfolipase C epsilon	PPAI010847-RA	Scaffold893	35958-47337	ROS Pathway - Complete CDS
Prophenoloxidase	PPAI010450-RA	Scaffold783	24285-27358	Complete CDS
