# Supplementary material for: Genomic analysis of two phlebotomine sand fly vectors of Leishmania from the New and Old World
Source: PLoS Negl Trop Dis. 2023 Apr 12;17(4):e0010862. doi: 10.1371/journal.pntd.0010862 (PMC10138862; doi:10.1371/journal.pntd.0010862)
Supplement: S6 Table — (XLSX) [file pntd.0010862.s008.xlsx]

## Sheet: Genes
Table S6: JAK/STAT Genes
JAK/STAT gene name	Ph. papatasi	Lu. Longipalpis	D. Melanogaster	An. Albimanus	An. Gambiae	Ae. Aegypti	Cu.quinqu	Rh. prolixus
Hopscotch	1	1	1	1	1	1	1	1
Domeless	1	1	1	1	1	1	1	1
STAT92E	1	1	1	0	1	1	1	1
SOCS36E	0	1	1	1	1	1	1	1
p38b	0	1	1	1	1	3	2	1
Upd3	3	2	11	5	11	8	18	1
Mekk1	1	1	2	1	1	1	1	1
Total	7	8	18	10	17	16	25	7
Gene copy numbers for the JAK/STAT genes in the 8 insect species tested.

## Sheet: Lu. longipalpis
Table S6: Lutzomyia longipalpis JAK/STAT Genes
Species	Gene	Transcript	Scaffold #	Base pair range on supercontig
Lu. longipalpis	Dome	LLOJ002449-PA	Scaffold163	14907-41091
	Hopscotch	LLOJ005862-PA	Scaffold389	19572-22451
	Mekk1	LLOJ007004-PA	Scaffold518	34530-52570
	P38b	LLOJ010513-PA	Scaffold6	113170-124326
	Socs36e	LLOJ009450-PA	Scaffold872	49378-71024
	Stat92e	LLOJ007427-PA	Scaffold57	82155-112275
	Upd3	LLOJ007923-PA	Scaffold634	37315-55768
		LLOJ007922-PA	Scaffold634	31843-37409
Scaffold information for the JAK/STAT genes identified in the two sand fly species.

## Sheet: Ph. papatasi
Table S6: Phlebotomus papatasi JAK/STAT Genes
Species	Gene	Transcript	Scaffold #	Base pair range on supercontig
Ph. papatasi	Dome	PPAI001065-PA	Scaffold129	44265-62863
	Hopscotch	PPAI002271-PA	Scaffold173	157296-159579
	Mekk1	PPAI009824-PA	Scaffold651	37748-50232
	P38b	na	na	na
	Socs36e	na	na	na
	Stat92e	PPAI002926-PA	Scaffold2012	4799-9580
	Upd3	PPAI003567-PA	Scaffold2333	2089-8960
		PPAI005310-PA	Scaffold3235	8990-14592
		PPAI005309-PA	Scaffold3235	5995-8652
Scaffold information for the JAK/STAT genes identified in the two sand fly species.
