# Supplementary material for: Genomic analysis of two phlebotomine sand fly vectors of Leishmania from the New and Old World
Source: PLoS Negl Trop Dis. 2023 Apr 12;17(4):e0010862. doi: 10.1371/journal.pntd.0010862 (PMC10138862; doi:10.1371/journal.pntd.0010862)
Supplement: S7 Table — (XLS) [file pntd.0010862.s009.xls]

## Sheet: Galectins
Table S7: Galectin Genes
Galectins	Ph. papatasi	Lu. longipalpis	Ae. aegypti	An. gambiae	D. melanogaster
Total	7	8	12	10	6
Sand fly galectins. (A) Number of galectin genes in Ph. papatasi, Lu. longipalpis, An. gambiae, Ae. aegypti, and D. melanogaster is depicted. (B) Detailed description of galectins identified in sand flies is shown. Gene names, scaffold whereby genes are mapped, base pair range in the scaffold, GenBank accession number, and number of GLEC domains are described.

## Sheet: Lu. longipalpis
Table S7: Lutzomyia longipalpis Galectin Genes
Species	Gene	Transcript	Scaffold #	Base pair range on supercontig	GenBank (V1.1) accession #	GLEC domain
Lu. longipalpis	LuloGalecA	LLOJ010541-RA	Scaffold269	31641-32834		3
	LuloGalecB	LLOJ003096-RA	Scaffold193	93715-95078		2
	LuloGalecC	LLOJ007344-RA	Scaffold561	15695-16176		4
	LuloGalecD	LLOJ000277-RA	Scaffold1032	11171-13201		1
	LuloGalecR	LLOJ009549-RA	Scaffold887	26206-31999	ABV60341	1
	LuloGalec_Peroxin23	LLOJ004425-RA	Scaffold2617	22399-25050		1
	LuloGalecII	LLOJ009548-RA	Scaffold887	21503-24893		1

## Sheet: Ph. papatasi
Table S7: Phlebotomus papatasi Galectin Genes
Species	Gene	Transcript	Scaffold #	Base pair range on supercontig	GenBank (V1.1) accession #	GLEC domain
Ph. papatasi	PpGalecA	PPAI007147-RA	Scaffold43916	1632-2853	AY538600	2
	PpGalecBa	PPAI007331-RA	Scaffold44416	367-1564		2
	PpGalecBb	PPAI002605-RA	Scaffold1890	16200-17339		2
	PpGalecC	PPAI008432-RA	Scaffold57589	3109-3571		1
	PpGalecD	PPAI000755-RA	Scaffold1198	41229-42179		1
	PpGalecR	PPAI007711-RA	Scaffold45770	626-2887		1
	PpGalec_Peroxin23	PPAI006741-RA	Scaffold42926	14474-14935
