# Supplementary material for: Genomic analysis of two phlebotomine sand fly vectors of Leishmania from the New and Old World
Source: PLoS Negl Trop Dis. 2023 Apr 12;17(4):e0010862. doi: 10.1371/journal.pntd.0010862 (PMC10138862; doi:10.1371/journal.pntd.0010862)
Supplement: S8 Table — (XLSX) [file pntd.0010862.s010.xlsx]

## Sheet: TGF-beta related molecules
Table S8: TGFβ Genes
TGF-beta family related molecules	Gene	Ph. papatasi	Lu. longipalpis	G. morsitans (*)	An. gambiae (*)	Ae. aegypti (*)	D. melanogaster (#)
TGF-beta family member	decapentaplegic	1	1	GMOY005849	AGAP007987	AAEL001876	FBgn0000490
TGF-beta family member	maverik	1	1	GMOY000225	AGAP012076	-	FBgn0039914
TGF-beta transcription factor	mother against decapentaplegic	1	1	GMOY000441	AGAP008551	AAEL005513	FBgn0011648
TGF-beta transcription factor	smad on X	1	1	GMOY009461	-	AAEL008696	FBgn0025800
TGF-beta receptor	punt	1	1	GMOY005812	AGAP000763	AAEL009652	FBgn0003169
TGF-beta receptor	saxophone	1	1	GMOY010470	AGAP009329	AAEL009339	FBgn0003317
TGF-beta receptor	baboon	1	1	GMOY010233	AGAP008247	AAEL001711	FBgn0011300
TGF-beta receptor	thickveins	1	1	GMOY011044	AGAP012476	AAEL012125	FBgn0003716
Dpp ligand	tolloid	1	1	GMOY002622	AGAP003702	AAEL001566	FBgn0003719
Dpp negative regulator	fussel	1	1	GMOY009776	AGAP004306	AAEL009641	FBgn0039932
Dpp negative regulator	inwardly rectifying potassium channel 2	1	1	GMOY010539	AGAP002902	AAEL013896	FBgn0039081
Dpp negative regulator	supernumerary limbs	1	1	GMOY009046	AGAP001944	AAEL003371	FBgn0267841
Dpp inhibitor	spichthyin	1	1	GMOY011015	AGAP009838	AAEL001190	FBgn0032451
Dpp antagonist	short gastrulation	1	1	GMOY003440	AGAP000472	AAEL005627	FBgn0003463
(*) VectorBase ID
(#) FlyBase ID

## Sheet: Lu. longipalpis
Table S8: Lutzomyia longipalpis TGFβ Genes
Species	Gene	Transcript	Scaffold #	Base pair range on supercontig	TGF-beta domain	SMAD domain	TGF-beta receptor domain	Metallopeptidase domain	CUB domain	EGF domain	WD-40 domain	F-box domain	Magnesium transporter domain	CHRD domain	VWF domain
Lu. longipalpis	Lldpp	LLOJ006419-RA	Scaffold451	22413-30051	1
	Llmav	LLOJ005524-RA	Scaffold351	125246-134929	1
	Llmad	LLOJ009024-RA	Scaffold796	36871-56646		2
	Llsmox	LLOJ008994-RA	Scaffold79	138387-143794		1
	Llpunt	LLOJ009340-RA	Scaffold8537	4943-8806			1
	Llsax	LLOJ006339-RA	Scaffold439	10108-12433			2
	Llbabo	LLOJ003539-RA	Scaffold21	230942-233465			1
	Lltkv	LLOJ008051-RA	Scaffold655	31338-42397			1
	Lltld	LLOJ000403-RA	Scaffold106	54120-68892				1	1	1
	Llfus	LLOJ005418-RA	Scaffold341	8631-10441		2
	LlIrk2	LLOJ008806-RA	Scaffold763	30635-38904		2
	Llslmb	LLOJ006764-RA	Scaffold5	129585-140234							1	1
	Llspict	LLOJ005267-RA	Scaffold332	66570-68090									1
	Llsog	LLOJ000799-RA	Scaffold1131	54895-73573										1	1
TGF-beta domain		Conserved TGF-beta domain that includes two of the conserved cysteines.
SMAD domain		SMAD or MAD domain found in MAD related proteins that bind to DNA
TGF-beta receptor domain		Serine/threonine kinase receptor domain that include a single transmembrane domain and a specific hydrophilic Cys-rich ligand-binding domain
Metallopeptidase domain		Catalytic domain of metallopeptidases composed by a three layer alpha-beta-alpha structure
CUB domain		Structural motif found in extracellular and plasma membrane-associated proteins
EGF domain		Epidermal growth factor domain that includes six cysteine residues involved in disulphide bonds
WD-40 domain		Repeated WD40 motifs function as a site for protein-protein interactions involved in signal transduction and transcription regulation
F-box domain		Identified first in cyclin-F as a protein-protein interaction motif that is necessary to link protein complexes such as Skp1-cullin-F-box protein ligase complexes
Mg transporter domain		Catalysis of the transfer of magnesium ions through a membrane
CHRD domain		The CHRD domain is a novel domain identified in chordin, an inhibitor of bone morphogenetic proteins
VWF domain		The von Willebrand factor domain is present in intracellular proteins involved in transcription, DNA repair, ribosomal and membrane transport

## Sheet: Ph. papatasi
Table S8: Phlebotomus papatasi TGFβ Genes
Species	Gene	Transcript	Scaffold #	Base pair range on supercontig	TGF-beta domain	SMAD domain	TGF-beta receptor domain	Metallopeptidase domain	CUB domain	EGF domain	WD-40 domain	F-box domain	Magnesium transporter domain	CHRD domain	VWF domain
Ph. papatasi	Ppdpp	PPAI007784-RA	Scaffold46	552344-557726	1
	Ppmav	PPAI008670-RA	Scaffold51	176758-179366	1
	Ppmad	PPAI007902-RA	Scaffold4654	1349-8308		2
	Ppsmox	PPAI005078-RA	Scaffold307	23701-24683		2
	Pppunt	PPAI006514-RA	Scaffold420	50724-55103			1
	Ppsax	PPAI010817-RA	Scaffold889	41494-42901			2
	Ppbabo	PPAI002224-RA	Scaffold171	28750-30399			1
	Pptkv	PPAI008219-RA	Scaffold4821	5284-7860			1
	Pptld	PPAI008935-RA	Scaffold530	54753-60174				1	1	1
	Ppfus	PPAI010627-RA	Scaffold842	2486-4923		2
	PpIrk2	PPAI002168-RA	Scaffold1689	25974-31932		2
	Ppslmb	PPAI004879-RA	Scaffold299	2427-7576							1	1
	Ppspict	PPAI010360-RA	Scaffold762	29884-36922									1
	Ppsog	PPAI001672-RA	Scaffold15	606454-613653										1	1
TGF-beta domain		Conserved TGF-beta domain that includes two of the conserved cysteines.
SMAD domain		SMAD or MAD domain found in MAD related proteins that bind to DNA
TGF-beta receptor domain		Serine/threonine kinase receptor domain that include a single transmembrane domain and a specific hydrophilic Cys-rich ligand-binding domain
Metallopeptidase domain		Catalytic domain of metallopeptidases composed by a three layer alpha-beta-alpha structure
CUB domain		Structural motif found in extracellular and plasma membrane-associated proteins
EGF domain		Epidermal growth factor domain that includes six cysteine residues involved in disulphide bonds
WD-40 domain		Repeated WD40 motifs function as a site for protein-protein interactions involved in signal transduction and transcription regulation
F-box domain		Identified first in cyclin-F as a protein-protein interaction motif that is necessary to link protein complexes such as Skp1-cullin-F-box protein ligase complexes
Mg transporter domain		Catalysis of the transfer of magnesium ions through a membrane
CHRD domain		The CHRD domain is a novel domain identified in chordin, an inhibitor of bone morphogenetic proteins
VWF domain		The von Willebrand factor domain is present in intracellular proteins involved in transcription, DNA repair, ribosomal and membrane transport
