# Supplementary material for: Genomic analysis of two phlebotomine sand fly vectors of Leishmania from the New and Old World
Source: PLoS Negl Trop Dis. 2023 Apr 12;17(4):e0010862. doi: 10.1371/journal.pntd.0010862 (PMC10138862; doi:10.1371/journal.pntd.0010862)
Supplement: S9 Table — (XLSX) [file pntd.0010862.s011.xlsx]

## Sheet: Genes
Table S9: MAPK Genes
Gene	Lu. longipalpis	Ph. papatasi
MAPK1 (ERK2)	1	2
MAPK8 (JNK1)	1	2
MAPK11 (P38b)	1	1
MAPK15 (ERK7)	1	2
MAP2K1 (MEK1/DSOR1)	1	1
MAP2K3	0	1
MAP2K4	1	1
MAP2K7	1	3
MAP3K4 (MEKK1)	1	1
MAP3K5 (MEKK5/6)	0	2
MAP3K7 (TAK)	1	2
MAP3K10 (MLK2/3)	1	1
MAP3K12/13	1	1
B-RAF	1	1
MOS	1	1
MAP4K1	1	1
MAP4K4	1	3

## Sheet: Lu. longipalpis
Table S9: Lutzomyia longipalpis MAPK Genes
Gene	Transcript	Scaffold/contig	Base pair range	GenBank
MAPK1 (ERK2)	LLOJ008154-RA	Scaffold670	28939-29878
MAPK8 (JNK1)	LLOJ005677-RA	Scaffold366	138910-157006
MAPK11 (P38b)	LLOJ010513-RA	Scaffold6	119076-124326
MAPK15 (ERK7)	LLOJ004347-RA	Scaffold257	15915- 20039
MAP2K1 (MEK1/DSOR1)	LLOJ010496-RA	Scaffold188	166292-169419
MAP2K3		orphan		ABR28347.1
MAP2K4	LLOJ002043-RA	Scaffold148	2404-7521
MAP2K7	LLOJ001452-RA	Scaffold1298	37784-39128
MAP3K4 (MEKK1)	LLOJ007004-RA	Scaffold518	34530-52701
MAP3K5 (MEKK5/6)		Contig35012	451- 3738
MAP3K7 (TAK)	LLOJ010544-RA	Scaffold694	43814-49966
MAP3K10 (MLK2/3)	LLOJ002365-RA	Scaffold1595	15830-28107
MAP3K12/13	LLOJ009180-RA	Scaffold817	25883-37021
B-RAF	LLOJ006454-RA	Scaffold459	15641-18266
MOS	LLOJ006057-RA	Scaffold405	39152-40413
MAP4K1	LLOJ002088-RA	Scaffold1498	18047-32210
MAP4K4	LLOJ009619-RA	Scaffold9	56864-99818

## Sheet: Ph. papatasi
Table S9: Phlebotomus papatasi MAPK Genes
Gene	Transcript	Scaffold	Base pair range	GenBank
MAPK1 (ERK2)	PPAI005249-RA	Scaffold319	80689-88419
	PPAI008443-RA	Scaffold49775	1948-2751
MAPK8 (JNK1)	PPAI008376-RA	Scaffold493	233-770
	PPAI008377-RA	Scaffold493	1385-2127
MAPK11 (P38b)	PPAI003699-RA	Scaffold23631	767-5980
MAPK15 (ERK7)	PPAI009597-RA	Scaffold605	52694-55083
	PPAI009598-RA	Scaffold605	55180-55764
MAP2K1 (MEK1/DSOR1)	PPAI008154-RA	Scaffold479	28213-35690
MAP2K3	PPAI006033-RA	Scaffold383	64914-71075
MAP2K4	PPAI009824-RA	Scaffold651	37748-50232
MAP2K7	PPAI000315-RA	Scaffold1069	18678-22947
	PPAI000316-RA	Scaffold1069	26311-27225
	PPAI000317-RA	Scaffold1069	27774-28720
MAP3K4 (MEKK1)	PPAI005224-RA	Scaffold3171	2786-5853
MAP3K5 (MEKK5/6)	PPAI001629-RA	Scaffold149	29277-30044
	PPAI001630-RA	Scaffold149	29059-71054
MAP3K7 (TAK)	PPAI009080-RA	Scaffold54377	1843-2321
	PPAI009094-RA	Scaffold4525	4084-4926
MAP3K10 (MLK2/3)	PPAI000857-RA	Scaffold122	118782-122138
MAP3K12/13	PPAI003648-RA	Scaffold23552	110168-11004
B-RAF	PPAI002155-RA	Scaffold1680	24036-28926
MOS	PPAI003648-RA	Scaffold23552	10168-11004
MAP4K1	PPAI002155-RA	Scaffold1680	24036-28926
MAP4K4	PPAI003333-RA	Scaffold2209	8155-23951
	PPAI003751-RA	Scaffold2380	3199-8715
	PPAI005831-RA	Scaffold3648	2344-7192
