# Supplementary material for: Genomic analysis of two phlebotomine sand fly vectors of Leishmania from the New and Old World
Source: PLoS Negl Trop Dis. 2023 Apr 12;17(4):e0010862. doi: 10.1371/journal.pntd.0010862 (PMC10138862; doi:10.1371/journal.pntd.0010862)
Supplement: S10 Table — (XLSX) [file pntd.0010862.s012.xlsx]

## Sheet: Genes
Table S10: Prophenoloxidase Genes
ProPO genes	Ph. papatasi	Lu. Longipalpis	D. Melanogaster	An. Albimanus	An. Gambiae	Ae. Aegypti	Cu.quinqu	Rh. Prolixus
Total	3	2	3	4	9	15	9	4
Gene copy numbers for the Prophenoloxidases in the 8 insect species tested.

## Sheet: Lu. longipalpis
Table S10: Lutzomyia longipalpis Prophenoloxidase Genes
Species	Gene	Transcript	Scaffold #	Base pair range
Lu. longipalpis		LLOJ009210-RA	Scaffold823	38321-41617
		LLOJ001742-RA	Scaffold1380	6504-13245
Transcript and scaffold information for the Prophenoloxidase genes in the sand-flies.

## Sheet: Ph. papatasi
Table S10: Phlebotomus papatasi Prophenoloxidase Genes
Species	Gene	Transcript	Scaffold #	Base pair range
Ph. papatasi		PPAI010450-RA	Scaffold783	24285-27358
		PPAI012836-RA	Scaffold46630	3170-3867
		PPAI002201-RA	Scaffold17	423823-427052
Transcript and scaffold information for the Prophenoloxidase genes in the sand-flies.
