# Supplementary material for: Genomic analysis of two phlebotomine sand fly vectors of Leishmania from the New and Old World
Source: PLoS Negl Trop Dis. 2023 Apr 12;17(4):e0010862. doi: 10.1371/journal.pntd.0010862 (PMC10138862; doi:10.1371/journal.pntd.0010862)
Supplement: S11 Table — (XLS) [file pntd.0010862.s013.xls]

## Sheet: Sheet1
Table S11: Salivary proteins Phlebotomus papatasi and Lutzomyia longipalpis.									AF132510
Salivary Family of proteins	Sand fly species	Function	Protein name	Transcript	Exons	supercontig #	Base pair range on supercontig	GenBank (V1.1) accession # from vector base	GenBank (V1.1) accession # from gene bank	Job ID	comments
Yellow related proteins	Lutzomyia longipalpis	Biogenic amine binding proteins	LJM11	LLOJ001468-RA	173412-17357 173601-174065 175015-175943 176002-178309	Scaffold 13 incomplete sequence	173412-178309	AY445935	AY445935	23895
Yellow related proteins	Lutzomyia longipalpis	Biogenic amine binding proteins	LJM17	LLOJ001469-RA	182575-183683 182745-182884 182967-183680 183742-184039	Scaffold 13 incomplete sequence	182575-184039	AF132518	AF132518	23898
Yellow related proteins	Lutzomyia longipalpis	Anti-inflammatory /anti-arthritis	LJM111	LLOJ001468-RA	174811-174945 175011-175943 176001-176221	Scaffold 13	174811-176221	DQ192488	DQ192488	23899
D7 related protein	Lutzomyia longipalpis	unknown	LJL13	LLOJ009780-RA	4450-4375 4309-3914 3846-3378	Scaffold 926	4450-3378	AF420274	AF420274	23900
Silk related/collagen binding/32kDa protein	Lutzomyia longipalpis	unknown	LJL04	LLOJ004915-RA/RB	11256-11193 10979-10941 10849 -10651 10587-10256 10087-9756	Scaffold 30	11256-9756	AY455906	AY455906	23901
Antigen-5 protein	Lutzomyia longipalpis	unknown	LJL34	LLOJ002578-RA	847-667 601-148	Scaffold 1694	847-148	AF132511	AF132511	24004	incomplete sequence
Apyrase	Lutzomyia longipalpis	Ecto ADPase, inhibitor of platelet aggregation	LJL23	LLOJ003550-RA	72742-72670 71469-71200 69595-68745 67006-66137	Scaffold 210	72742-66137	AF131933	AF131933	24025
Maxadilan	Lutzomyia longipalpis	Vasodilator		LLOJ003615-RA	31852-33568 34570-34853 35764-36409 36476-37178 37718-37935 39465-39748 39810-40041 40693-41301 41368-42084 42604-42857 43094-44245	Scaffold 215	31852-44245			23903
Anti-coagulant	Lutzomyia longipalpis	Anti-coagulant, inhibitor of factor Xa	LJL143	LLOJ001514-RA	15179-15334 15396-1625615138-15334 15399-16281	Scaffold 1307	15179-16281	AY445936	AY445936	23906
Endonuclease	Lutzomyia longipalpis	DNAse activity	LJL138	LLOJ005361-RA	36116-36121 36388-36886 37738-38454 40419-40156 40418-40546 42763-43122	Scaffold 34	36116-43122	AY455916	AY455916	23998
10kDa protein	Lutzomyia longipalpis	unknown	LJM19	LLOJ006680-RA	44033-43980 43907-43785 42783-42761 42667-42596 42502-42389 39744-39616 38317-38204 38111-37873	Scaffold 486	44033-37873	AY438271	AY438271	23999	missing the 3' part
10kDa protein	Lutzomyia longipalpis	unknown	LJS192	LLOJ006680-RA	44033-43980 43907-43785 42783-42761 42667-42596 42502-42389 39744-39616 38317-38204 38111-37873	Scaffold 486	44033-37873	AY438270	AY438270	24000
10kDa protein	Lutzomyia longipalpis	unknown	LJS169	LLOJ005853-RA	6728-6677 6614-6492 6411-6235 5493-5446 5036-4854	Scaffold 388	6728-4854	AY455912	AY455912	24001
C-type lectin	Lutzomyia longipalpis	unknown	LJL91	LLOJ004397-RA	356369-356164 356092-355751 353035-352898 352822-352358	Scaffold 26	356369-352358	AY445934	AY445934	24005
C-type lectin	Lutzomyia longipalpis	unknown	LJL15	LLOJ004397-RA	356369-356164 356092-355751 353035-352898 352822-352358	Scaffold 26	356369-352358	DQ190946	DQ190946	24009
C-type lectin	Lutzomyia longipalpis	unknown	LJL18	LLOJ004397-RA	356369-356164 356092-355751 353035-352898 352822-352358	Scaffold 26	356369-352358	DQ190947	DQ190947	24012
C-type lectin	Lutzomyia longipalpis	unknown	LJM10	LLOJ004397-RA	356369-356164 356092-355751 353035-352898 352822-352358	Scaffold 26	356369-352358	DQ192486	DQ192486	24013
C-type lectin	Lutzomyia longipalpis	unknown	LJS142	LLOJ004397-RA	356369-356164 356092-355751 353035-352898 352822-352358	Scaffold 26	356369-352358	DQ192487	DQ192487	24022
	Lutzomyia longipalpis		LJM06	LLOJ004398-RA	36650-363814 363139-363561	Scaffold 26	36650-363561	AY453401	AY453401
	Lutzomyia longipalpis		LJL17	LLOJ007904-RA	49522-50177 50373-50634 51134-51490	Scaffold629	49522-51490	AY452695	AY452695
	Lutzomyia longipalpis		10.7 kDa	LLOJ006680-RA	44033-43980 43907-42785 42783-42761 42677-42596 42502-42389 39744-39616 38317-38204 38111-37873	Scaffold486	44033-37873	AY438271	AY438271
	Lutzomyia longipalpis		2.5 kDa	LLOJ008391-RA	36315-36279 35981-35780 34562-34326 32109-31893 31792-30773	Scaffold70	36315-30773	AY438269	AY438269
	Lutzomyia longipalpis		16.1 kDa	LLOJ006038-RA	84373-84706 84773-85424	Scaffold401	84373-85424	AY455917	AY455917
	Lutzomyia longipalpis		49 kDa	LLOJ008570-RA	135-576 696-880 954-1439	Scaffold7245	135-1439	AY455913	AY455913
	Lutzomyia longipalpis		6 kDa	LLOJ008400-RA	163486-163-269 163193-162902	Scaffold70	163486-162902	AY455915	AY455915
	Lutzomyia longipalpis		15 kDa	LLOJ003729-RA	84852-84946 85023-85644	Scaffold220	84852-85644	AY455914	AY455914
	Lutzomyia longipalpis		AMY	LLOJ005909-RA	3590-4227 4361-5055 5377-5528 5823-6340	Scaffold244	3590-6340	AF132512	AY455908
	Lutzomyia longipalpis		ADA	LLOJ004125-RA	174920-174958 `75539-175613 `75688-`76494 177893-178240 178336-181149	Scaffold396	174920-181149	AF234182	AF234182
	Lutzomyia longipalpis		HYAL	LLOJ000009-RA	128970-129862 131827-132288 134370-135216 135303-135747 135943-136484	Scaffold128	128970-136484	AF132515	AF132515
	Lutzomyia longipalpis		NTFE-2	LLOJ009119-RA	95030-94786 94716-94038 93961-93545 87557-87292 87088-86545 86469-85798 84884-84538	Scaffold805	95030-84538		AF132510
	Phlebotomus papatasi		PPSP2.5		19574-19764 18976-19373 18283-18571	Scaffold2250 incomplete sequence	19574-18571		JQ988875
	Phlebotomus papatasi		PPSP12		46-107/2198-2341 1821-2130	Scaffold55921/Scaffold62574	Scaffold55921:46-107/Scaffold62574:1821-2341	AF335485	JQ988874
	Phlebotomus papatasi		PPSP14.2b		572-628 699-842 902-1200	Scaffold75296	572-1200
	Phlebotomus papatasi		PPSP14.3		6633-6690 2751-2897 2379-2463 2000-2111/14293-14562	Scaffold48699/Scaffold1426	Scaffold48699:6633-2111/Scaffold1426:14293-14562
	Phlebotomus papatasi		PPSP15		1589-1645/198-642	Scaffold5990/Scaffold27678	Scaffold5990:1589-1645/Scaffold27678:198-642		JQ988879
	Phlebotomus papatasi		PPSP28	PPAI003080-RA	100284-100217 100154-99762 99695-99288	Scaffold209	100284-99288	AF335488	AF335488
Yellow related proteins	Phlebotomus papatasi	Biogenic amine binding proteins	PPTSP42	PPAI000161-RA	38501-39937	Scaffold1012	38501-39937	JQ988885	JQ988885.1	27064
Yellow related proteins	Phlebotomus papatasi	Biogenic amine binding proteins	PPTSP44	PPAI002956-RA	35513-40323	Scaffold203	35513-40323	JQ988886	JQ988886.1	22029
D7 related protein	Phlebotomus papatasi	unknown	PPTSP30	PPAI003079-RA	91520-92491	Scaffold209	91520-92491	JQ988884	JQ988884.1	22030
Silk related/collagen binding/32kDa protein	Phlebotomus papatasi	unknown	PPTSP32	PPAI002597-RA	111838-113971	Scaffold189	111838-113971	JQ988888	JQ988888	27065
Antigen-5 protein	Phlebotomus papatasi	unknown	PPTSP29	PPAI008255-RA	1140-4960	Scaffold4853	1140-4960	JQ988887	JQ988887.1	22031
APYRASE	Phlebotomus papatasi	Ecto ADPase, inhibitor of platelet aggregation	PPTSP36	PPAI002442-RA	15173-17739	Scaffold1814	15173-17739	JQ988892	JQ988892	2070
	Phlebotomus papatasi		PPTSP34		727-891 949-1889	Scaffold47164	727-1889	JQ988889	JQ988889
SP56.6	Phlebotomus papatasi	unknown	PPTSP56	PPAI005803-RA	43568-60885	Scaffold362	43568-60885	JQ988890	JQ988890	27068
APHA-AMYLASE	Phlebotomus papatasi	putatice amylase	PPTAMY	PPAI010151-RA	134306-142939	Scaffold72	134306-142939	JQ988891	JQ988891	27069
