# Supplementary material for: Genomic analysis of two phlebotomine sand fly vectors of Leishmania from the New and Old World
Source: PLoS Negl Trop Dis. 2023 Apr 12;17(4):e0010862. doi: 10.1371/journal.pntd.0010862 (PMC10138862; doi:10.1371/journal.pntd.0010862)
Supplement: S13 Table — (XLSX) [file pntd.0010862.s015.xlsx]

## Sheet: Table Orthologs
Tabel S13: Glycosidase Hydrolase Family 13 Orthologs
Lu. longipalpis	Ph. papatasi	D. melanogaster	Accession #	An. gambiae	Accession #	Ae. aegypti	Accession #	Cu. quinquefasciatus	Accession #
LLOJ000566	PPAI010760	maltase A1	NP_476627.3	hypothetical protein	XP_320938.3	alpha-amylase	XP_001649787.1	oligo-1,6-glucosidase	XP_001847531.1
	PPAI010759	maltase A1	NP_476627.3	hypothetical protein	XP_320938.3	alpha-amylase	XP_001649787.1	oligo-1,6-glucosidase	XP_001847531.1
LLOJ008156	PPAI010759	maltase A1	NP_476627.3	hypothetical protein	XP_320938.3	alpha-amylase	XP_001649787.1	oligo-1,6-glucosidase	XP_001847531.1
LLOJ004841	PPAI010150	alpha-amylase	AAA92243.1	alpha-amylase - AGAP002317-PA	XP_312655.5	alpha-amylase	XP_001653283.1	alpha-amylase 1	XP_001849353.1
LLOJ004838	PPAI010150	alpha-amylase	AAA92243.1	alpha-amylase - AGAP002317-PA	XP_312655.5	alpha-amylase	XP_001653283.1	alpha-amylase 1	XP_001849353.1
LLOJ004839	PPAI010150	alpha-amylase	AAA92243.1	alpha-amylase - AGAP002317-PA	XP_312655.5	alpha-amylase	XP_001653283.1	alpha-amylase 1	XP_001849353.1
LLOJ004880	PPAI010148	alpha-amylase	AAA92237.1	alpha-amylase - AGAP002317-PA	XP_312655.5	alpha-amylase	XP_001653283.1	alpha-amylase	XP_001846545.1
LLOJ004881	PPAI010148	alpha-amylase	AAA92237.1	alpha-amylase - AGAP002317-PA	XP_312655.5	alpha-amylase	XP_001653283.1	alpha-amylase	XP_001846545.1
LLOJ004882	PPAI010151	alpha-amylase	AAA92235.1	alpha-amylase - AGAP002317-PA	XP_312655.5	alpha-amylase	XP_001653283.1	alpha-amylase precursor	XP_001846545.1
LLOJ005909	PPAI010151	alpha-amylase	AAA92235.1	alpha-amylase - AGAP002317-PA	XP_312655.5	alpha-amylase	XP_001653283.1	alpha-amylase precursor	XP_001846545.1
LLOJ002257	PPAI010258	maltase B2, isoform A	NP_609523.2	alpha-glucosidase	XP_552857.3	alpha-amylase	XP_001660906.1	alpha-glucosidase precursor	XP_001863693.1
	PPAI010257	maltase B2, isoform A	NP_609523.2	alpha-glucosidase	XP_552857.3	alpha-amylase	XP_001660909.1	alpha-glucosidase precursor	XP_001863693.1
	PPAI010256	maltase B2, isoform A	NP_609523.2	alpha-glucosidase	XP_552857.3	alpha-amylase	XP_001660907.1	alpha-glucosidase precursor	XP_001863693.1
	PPAI010255	maltase B2, isoform A	NP_609523.2	alpha-glucosidase	XP_552857.3	alpha-amylase	XP_001660908.1	alpha-glucosidase precursor	XP_001863693.1
LLOJ008629	PPAI001789	Maltase A5	NP_610382	AGAP009127	XP_553055.2	hypothetical protein AaeL_AAEL008502	XP_001659278.1|	conserved hypothetical protein	XP_001842566.1
LLOJ006803	PPAI008963	CD98 heavy chain, isoform A	NP_649752.2	amino acid transporter protein	XP_311140.4	hypothetical protein AaeL_AAEL002527	XP_001655437.1	CD98hc amino acid transporter	XP_001862229.1
LLOJ005533	PPAI008963	1,4-Alpha-Glucan Branching Enzyme	NP_788342	1,4-alpha-glucan branching	XP_311519.3	starch branching enzyme II	XP_001655629.1	deltamethrin resistance-associated NYD-GBE	XP_001847610.1

## Sheet: gene number
Tabel S13: Glycosidase Hydrolase Family 13 Genes
	gene number			OBS: e value less than 10e-10
D. melanogaster	16	CAZy Database
Ae. aegypit	27	HMMER
An. gambiae	17	HMMER
Cu. quinquefasciatus	33	HMMER
G. morsitans	8	HMMER
Rh. prolixus	6	HMMER

## Sheet: Lu. longipalpis
Tabel S13: Lutzomyia longipalpis Glycosidase Hydrolase Family 13 Genes
Species	Gene	Transcript	Scaffold #	Base pair range	Description	Gene status	Justification		Obs	Signal Peptide
Lu. longipalpis	LLONAMY1	LLOJ000566-RA	Scaffold1090	51770-53700	Alpha-amylase	*Truncated 5'	Similarity with XP_001985943.1 and NP_476627.3	Reverse		No
	LLONAMY2	LLOJ004841-RA	Scaffold296	13595-15335	Alpha-amylase	Complete	Similarity with AAO17923.2 and AAA92243.1	Foward		Yes
	LLONAMY3	LLOJ002257-RA	Scaffold1546	27920-39494	Alpha-amylase	Complete	Similarity with XP_001660907.1 and NP_609523.2	Foward		Yes
	LLONAMY4	LLOJ004838-RA	Scaffold296	160-11278	Alpha-amylase	Complete with 3' domain duplicated	Similarity with XP_005185446.1 and AAA92235.1	Reverse	Equal to LLOTMP004839	Yes
	LLONAMY5	LLOJ004839-RA	Scaffold296	2784-6233	Alpha-amylase	Complete	Similarity with XP_004529971.1 and BAB32524.1	Foward	Equal to LLOTMP004838	Yes
	LLONAMY6	LLOJ004880-RA	Scaffold3	46114-56430	Alpha-amylase	2 genes ( 1 complete plus 1 truncated 3')	Similarity with EFN63697.1 and AAA92237.1	Reverse		Yes both
	LLONAMY7	LLOJ004881-RA	Scaffold3	52460-63531	Alpha-amylase	2 genes (1 gene truncado 3' e 1 completo)	Similarity with XP_005185446.1 and BAB32524.1	Foward		Yes both
	LLONAMY8	LLOJ004882-RA	Scaffold3	63145-64814	Alpha-amylase	Complete	Similarity with AAO13293.1 and BAB32521.1	Reverse		Yes
	LLONAMY9	LLOJ005909-RA	Scaffold396	3590-7348	Alpha-amylase	Complete with 5' domain duplicated	Similarity with AAD32192.1 and AAA92235.1	Foward		Yes
	LLONCD98	LLOJ006803-RA	Scaffold5	479539-487315	CD98hc	Truncated 5'	Similarity with XP_001655437.1 and NP_649752.2	Foward		No
	LLONAMY10	LLOJ008156-RA	Scaffold6719	3215-5732	Alpha-amylase	Truncated 3'	Similarity with XP_002063229.1 and AAL48097.2	Reverse		Yes
	LLONAMY11	LLOJ008629-RA	Scaffold732	27159-32069	Alpha-amylase??	Truncated 5'	Similarity with XP_001659278.1 and XP_553055.2	Foward	Bad Sequence	No
	LLONBRA1	LLOJ005533-RA	Scaffold352	48422-60071	1,4-Alpha -glucan branching enzyme	Truncated 5'	Similarity with XP_002006790.1 and XP_001959638.1	Foward		No
*Information includes notation changes

## Sheet: Ph. papatasi
Tabel S13: Phlebotomus papatasi Glycosidase Hydrolase Family 13 Genes
Species	Gene	Transcript	Scaffold #	Base pair range	Description	Gene status	Justification
Ph. papatasi	PPATAMY1	PPAI010760-RA	Scaffold875	29555-40817	Alpha-amylase	2 genes duplicated at beginning – First with signal peptide	Similarity with XP_001649787.1 and NP_476627.3	Reverse
	PPATAMY2	PPAI010258-RA	Scaffold74	175129-183344	Alpha-amylase	Complete with Signal peptide	Similarity with XP_001660906.1 and NP_609523.2	Reverse
	PPATAMY3	PPAI010257-RA	Scaffold74	163348-174909	Alpha-amylase	Complete with Signal peptide	Similarity with XP_001660909.1 and NP_609523.2	Reverse
	PPATAMY4	PPAI010256-RA	Scaffold74	153174-163056	Alpha-amylase	Complete with Signal peptide	Similarity with XP_001660907.1 and NP_609523.2	Reverse
	PPATAMY5	PPAI010255-RA	Scaffold74	146430-148321	Alpha-amylase	Complete with Signal peptide	Similarity with XP_001660908.1 and NP_609523.2	Reverse
	PPATAMY6	PPAI010759-RA	Scaffold875	17428-22094	Alpha-amylase – trealose	Complete with Signal peptide	Similarity with XP_005186326.1 and NP_476627.3	Reverse
	PPATAMY7	PPAI010150-RA	Scaffold72	118446-126822	Alpha-amylase	2 genes	Similarity with EFN63697.1 and AAA92235.1	Reverse
	PPATAMY8	PPAI010151-RA	Scaffold72	134306-142939	Alpha-amylase	2 genes - 1 with signal peptide and 1 complete	Similarity with EFN63697.1 and BAB32543.1	Reverse
	PPATAMY9	PPAI010148-RA	Scaffold72	104696-116160	Alpha-amylase	Complete	Similarity with AAO14612.1 and AAA92237.1	Forward
		PPAI001789-RA	Scaffold1540	25221-30557	Alpha-amylase	Truncated 5' and 3'	Similarity with XP_001659278.1	Reverse
	PPATBRA1	PPAI008963-RA	Scaffold5325	3184-6883	1,4-Alpha -glucan branching enzyme	Truncated 5'	Similarity with XP_001959638.1 and AGW30431.1	Reverse
		PPAI004854-RA	Scaffold2979	7708-9147	CD98hc	Truncated 5' and 3'	Similarity with XP_001655437.1 and NP_649752.2	Forward
