# Supplementary material for: Genomic analysis of two phlebotomine sand fly vectors of Leishmania from the New and Old World
Source: PLoS Negl Trop Dis. 2023 Apr 12;17(4):e0010862. doi: 10.1371/journal.pntd.0010862 (PMC10138862; doi:10.1371/journal.pntd.0010862)
Supplement: S14 Table — (XLSX) [file pntd.0010862.s016.xlsx]

## Sheet: Lu. longipalpis
Table S14: Lutzomyia longipalpis Chitnase Genes
Name/description	Transcript	Scaffold	Base Pair Range	signal P	catalitic domain like sequence	CBD	length Aa
Llcht7	LLOJ009389-RA	Scaffold864	5025-6367	yes	2	1	1006
cht12 like protein	LLOJ003713-RA	Scaffold22	171881-176204	yes	1	0	389
LlIDGF4	LLOJ008789-RA	Scaffold76	69632-72255	yes	1	0	441
	LLOJ004095-RA	Scaffold2438	22-1333
Llcht1/midgut cht	LLOJ000006-RA	Scaffold1	63082-67552	yes	1	1	473
Llcht5	LLOJ008303-RA	Scaffold69	56110-62401	yes	1	1	576
chitinase like protein	LLOJ009205-RA	Scaffold822	59819-62113	yes	1	0	392
Llcht8	LLOJ003119-RA	Scaffold1934	2910-4887	yes	1	0	410
chitinase like protein	LLOJ006041-RA	Scaffold401	99424-101989	yes	1	1	491
Llcht10	LLOJ006362-RA	Scaffold44	131615-140847	yes	3	3	1829/partial
Llcht2	LLOJ008646-RA	Scafold736	26000-33995	yes	1	0	487
Llcht6		orphan		yes	1	1	747/partial

## Sheet: Ph. papatasi
Table S14: Phlebotomus papatasi Chitnase Genes
Name/description	Transcript	Scaffold	Base Pair Range	signal P	catalitic domain like sequence	CBD	length Aa
PpCht6	PPAI000832-RA	Scaffold121	188380-199213	yes	1	1	2324
chitinase like protein	PPAI000950-RA	Scaffold1249	21440-30369	No	1	0	452
PpCht7	PPAI001579-RA	Scaffold1465	2791-6550	No	2	1	994
PpCht5	PPAI002483-RA	Scaffold1836	6030-14822	No	1	1	449/partial
PpCht10	PPAI003548-RA	Scaffold2324	14268-22615	No	4	4	1987
chitinase like protein	PPAI004649-RA	Scaffold2841	743-4696	yes	1	0	485
	PPAI004650-RA	Scaffold2841	12580-13845
chitinase like protein	PPAI007799-RA	Scaffold4609	973-1971	No	1	0	307/partial
chitinase like protein	PPAI008028-RA	Scaffold47091	1646-6883	No	1	0	470/partial
PpCht4	PPAI009441-RA	Scaffold5844	565-1174	No	1	0	443/partial
	PPAI002059-RA	Scaffold163	158880-15969
PpIDGF	PPAI009732-RA	Scaffold63	203447-206693	yes	1	0	443
PpCht1/midgut cht	PPAI009937-RA	Scaffold67	133926-135374	yes	1	0	470
	PPAI009938-RA	Scaffold67	138396-144637
cht10 like protein (?)	PPAI010017-RA	Scaffold687	52518-60360	No	3	1	1118/partial
