# Supplementary material for: Genomic analysis of two phlebotomine sand fly vectors of Leishmania from the New and Old World
Source: PLoS Negl Trop Dis. 2023 Apr 12;17(4):e0010862. doi: 10.1371/journal.pntd.0010862 (PMC10138862; doi:10.1371/journal.pntd.0010862)
Supplement: S15 Table — (XLS) [file pntd.0010862.s017.xls]

## Sheet: Genes
Table S15: Hexosaminidase Genes
N-acetyl hexosaminidases	Gene	Ph. papatasi	Lu. longipalpis	An. gambiae	Ae. aegypti	D. melanogaster	T. castaneum
	NAG	2	2	2	2	2	2
	FDL	1	1	1	1	1	1
	HEX	1	1	1	1	0	3
Total		4	4	4	4	3	6
Sand fly n-acetylhexosaminidases. (A) Number of n-acetylhexosaminidases genes in Ph. papatasi, Lu. longipalpis, An. gambiae, Ae. aegypti, D. melanogaster, and T. castaneum is depicted. (B) Detailed description of n-acetylhexosaminidases identified in sand flies is shown. Gene names, scaffold whereby genes are mapped, base pair range in the scaffold, number of glycohydro 20 domains, and number of …

## Sheet: Lu. longipalpis
Table S15: Lutzomyia longipalpis Hexosaminidase Genes
Species	Gene	Transcript	Scaffold #	Base pair range	Glycohydro 20	Glycohydro 20b2
Lu. longipalpis	LuloNAG1	LLOJ001716-RA	Scaffold137	132443-137441	1	1
	LuloNGA2	LLOJ002196-RA	Scaffold1527	14092-18453	1	1
	LuloNGA3	LLOJ002001-RA	Scaffold146	190122-196971	1	1
	LuloFDL	LLOJ004141-RA	Scaffold245	41024-50912	1	1
	LuloHEX	LLOJ003464-RA	Scaffold207	36386-43078	1	1

## Sheet: Ph. papatasi
Table S15: Phlebotomus paptasi Hexosaminidase Genes
Species	Gene	Transcript	Scaffold #	Base pair range	Glycohydro 20	Glycohydro 20b2
Ph. papatasi	PpNAG1	PPAI008055-RA	Scaffold4727	385-1581	1
	PpNGA2	PPAI007424-RA	Scaffold44824	2533 8568	1	1
	PpNGA3	PPAI003424-RA	Scaffold2268	9498-20213	1	1
	PpFDL	PPAI004287-RA	Scaffold2632	2797-9660	1
	PpHEX	PPAI000447-RA	Scaffold110	43948 49643	1	1
