# Supplementary material for: Genomic analysis of two phlebotomine sand fly vectors of Leishmania from the New and Old World
Source: PLoS Negl Trop Dis. 2023 Apr 12;17(4):e0010862. doi: 10.1371/journal.pntd.0010862 (PMC10138862; doi:10.1371/journal.pntd.0010862)
Supplement: S16 Table — (XLS) [file pntd.0010862.s018.xls]

## Sheet: Chitin_deacetylases
Table S16: Chitin Deacetylase Genes
Chitin Deacetylases	Gene	Ph. papatasi	Lu. longipalpis	An. gambiae	D. melanogaster	T. castaneum
Total	CDA	4	6	6	6	9
Sand fly chitin deacetylases. (A) Number of chitin deacetylase genes in Ph. papatasi, Lu. longipalpis, An. gambiae, Ae. aegypti, D. melanogaster, and T. castaneum is depicted. (B) Detailed description of chitin deacetylases identified in sand flies is shown. Gene names, scaffold whereby genes are mapped, base pair range in the scaffold, and number of CBDs, LDLa, and CDA domains are described.

## Sheet: Lu. longipalpis
Table S16: Lutzomyia longipalpis Chitin Deacetylase Genes
Species	Gene	Transcript	Scaffold #	Base pair range	CBD domain	LDLa domain	CDA domain
Lu. longipalpis	LuloCDA1	LLOJ007910-RA	Scaffold63	118979-131052	1	1	1
	LuloCDA2	LLOJ007911-RA	Scaffold63	138775-152294	1	1	1
	LuloCDA3	LLOJ007595-RA	Scaffold593	64642-69829	1	1	1
	LuloCDA4	LLOJ006479-RA	Scaffold461	47503-59468	2		1
	LuloCDA5	LLOJ005142-RA	Scaffold322	26433-27614			1
	LuloCDA9	LLOJ005424-RA	Scaffold34	24191-26951			1

## Sheet: Ph. papatasi
Table S16: Phlebotomus papatasi Chitin Deacetylase Genes
Species	Gene	Transcript	Scaffold #	Base pair range	CBD domain	LDLa domain	CDA domain
Ph. papatasi	PpCDA1	PPAI005534-RA	Scaffold34	611270-612917			1
	PpCDA2	PPAI005535-RA	Scaffold34	630278-635209	1		1
	PpCDA4	PPAI009437-RA	Scaffold583	16931-26189	1		1
	PpCDA5	PPAI008909-RA	Scaffold53	149562-153239			1
