# Supplementary material for: Genomic analysis of two phlebotomine sand fly vectors of Leishmania from the New and Old World
Source: PLoS Negl Trop Dis. 2023 Apr 12;17(4):e0010862. doi: 10.1371/journal.pntd.0010862 (PMC10138862; doi:10.1371/journal.pntd.0010862)
Supplement: S17 Table — (XLS) [file pntd.0010862.s019.xls]

## Sheet: Genes
Table S17: Peritophin Genes
Peritrophins	Gene	Ph. papatasi	Lu. longipalpis
	Per1	1	1
	Per2	1	1
	Per3	1	2
	Per4	1	1
	Per5	2	0
	Per6	1	0
	Per7	1	1
	Per9	1	1
	Per10	1	1
	Per11	1	1
	Per12	1	0
	Per13	1	0
	Per14	1	1
	Per15	1	0
	Per16	1	1
	Per17	1	1
	Per18	1	1
	Per19	1	1
	Per20	1	0
	Per21	1	0
	Per22	1	1
	Per23	1	1
	Per24	1	1
	Per25	1	1
	Per26	1	1
	Per27	1	1
	Per28	1	0
	Per29	1	0
	Per30	1	1
	Per32	0	1
Total		30	22
Sand fly peritrophins. (A) Number of peritrophin genes in the sand flies P. papatasi and Lu. longipalpis is depicted. (B) Detailed description of peritrophins identified in sand flies are shown. Gene names, scaffold whereby genes are mapped, base pair range in the scaffold, GenBank access number, number and type of CBD domains, number of mucin-like motif, such as S-T tandem repeats or T-P rich re…

## Sheet: Lu. longipalpis
Table S17: Lutzomyia longipalpis Peritophin Genes
Species	Gene	Transcript	Scaffold #	Base pair range	GenBank (V1.1) accession #	CBD domain	CBD-like domain1	Mucin-like domain (S-T tandem repeats)	T-P-rich region
Lu. longipalpis	LuloPer1	LLOJ006497-RA	Scaffold464	51712-53102	EU124588	4 (Type 1)
	LuloPer2	LLOJ003676-RA	Scaffold217	68692-69367	EU124602	1 (Type 1)
	LuloPer3a	LLOJ002647-RA	Scaffold1711	4339-6324		2 (Type 1)	1	1
	LuloPer3b	LLOJ004906-RA	Scaffold3	473357-474138
	LuloPer4	LLOJ003410-RA	Scaffold2040	19086-27302		3 (Type 1)
	LuloPer7	LLOJ002081-RA	Scaffold1493	15517-16211		1 (Type 1)	1
	LuloPer9	LLOJ006576-RA	Scaffold474	3871-6910		2 (Type 1)	1
	LuloPer10	LLOJ007615-RA	Scaffold5963	2565-6708		3 (Type 1)
	LuloPer11	LLOJ002676-RA	Scaffold172	80007-90140		6 (Type 1)
	LuloPer14	LLOJ006496-RA	Scaffold464	49900-50692		3 (Type 1)		1
	LuloPer16	LLOJ000527-RA	Scaffold1082	52971-53915		3 (Type 1)			1
	LuloPer17	LLOJ006500-RA	Scaffold464	60212-64414		4 (Type 1)
	LuloPer18	LLOJ006499-RA	Scaffold464	59214-59897		3 (Type 1)
	LuloPer19	LLOJ000526-RA	Scaffold1082	50302-53130		1 (Type 1)
	LuloPer22	LLOJ006495-RA	Scaffold872	17904-18738		3 (Type 1)			1
	LuloPer23	LLOJ009445-RA	Scaffold1082	48309-50748		3 (Type 1)
	LuloPer24	LLOJ000525-RA	Scaffold3	362554-365807		2 (Type 1)
	LuloPer25	LLOJ004900-RA	Scaffold68	81157-82300		4 (Type 1)
	LuloPer26	LLOJ008206-RA	Scaffold924	31951-34753		1 (Type 1)	1
	LuloPer27	LLOJ008206-RA	Scaffold1260	61537-65771		2 (Type 1)		1
	LuloPer30	LLOJ001522-RA	Scaffold131	39846-45296		2 (Type 1)	1
	LuloPer32	LLOJ004516-RA	Scaffold266	61643-62145	EU124607	1 (Type 1)
	1 as described in Coutinho-Abreu et al, 2013 (PMID:23516661)

## Sheet: P. papatasi
Table S17: Phlebotomus papatasi Peritophin Genes
Species	Gene	Transcript	Scaffold #	Base pair range	GenBank (V1.1) accession #	CBD domain	CBD-like domain1	Mucin-like domain (S-T tandem repeats)	T-P-rich region
Ph. papatasi	PpPer1	PPAI009353-RA	Scaffold573	55119-56306	EU031912	4 (Type 1)
	PpPer2	PPAI009723-RA	Scaffold629	59171-60434	EU047543	1 (Type 1)
	PpPer3	PPAI006556-RA	Scaffold424	3891-5068	EU045354	2 (Type 1)	1	1
	PpPer4	PPAI006974-RA	Scaffold4344	8019-8947		3 (Type 1)
	PpPer5a	PPAI005563-RA	Scaffold3427	793-1617		9 (Type 1)
	PpPer5b1	PPAI007266-RA	Scaffold3427	2115-3480
	PpPer5b2	PPAI007267-RA	Scaffold44207	1314-4014
	PpPer6	PPAI001604-RA	Scaffold1475	37185-37974		2 (Type 1)			1
	PpPer7	PPAI002253-RA	Scaffold1722	29083-30398		1 (Type 1)	1
	PpPer9	PPAI007659-RA	Scaffold45559	8856-9604		1 (Type 1)	1
	PpPer10	PPAI004716-RA	Scaffold2886	9426-15872		3 (Type 1)
	PpPer11	PPAI004749-RA	Scaffold29	534135-536847		3 (Type 1)
	PpPer12	PPAI001263-RA	Scaffold134	131298-133319		3 (Type 1)			1
	PpPer13	PPAI004750-RA	Scaffold29	547260-548379		3 (Type 1)
	PpPer14	PPAI009350-RA	Scaffold573	45836-46651		3 (Type 1)
	PpPer15	PPAI009351-RA	Scaffold573	48583-49534		3 (Type 1)			1
	PpPer16	PPAI003170-RA	Scaffold2120	16177-17202		3 (Type 1)			1
	PpPer17	PPAI009356-RA	Scaffold573	60025-61162		4 (Type 1)
	PpPer18	PPAI009355-RA	Scaffold573	58812-59940		3 (Type 1)		1
	PpPer19	PPAI003168-RA	Scaffold2120	9508-10552		1 (Type 1)
	PpPer20	PPAI003169-RA	Scaffold2120	14138-14970		3 (Type 1)
	PpPer21	PPAI000790-RA	Scaffold12	960694-984053		5 (Type 1)
	PpPer22	PPAI009352-RA	Scaffold573	51069-52817		4 (Type 1)		1
	PpPer23	PPAI003166-RA	Scaffold2120	2504-3621		3 (Type 1)
	PpPer24	PPAI003167-RA	Scaffold2120	3989-5043		2 (Type 1)
	PpPer25	PPAI010501-RA	Scaffold8	109637-110161		2 (Type 1)			1
	PpPer26	PPAI004431-RA	Scaffold270	94310-95337			1
	PpPer27	PPAI008214-RA	Scaffold482	18787-23903		2 (Type 1)		1
	PpPer28	PPAI001796-RA	Scaffold1547	1805-3212		1 (Type 1)
	PpPer29	PPAI002251-RA	Scaffold1722	19175-20095		1 (Type 1)	1
	PpPer30	PPAI002252-RA	Scaffold1722	23947-24787		1 (Type 1)	1
	1 as described in Coutinho-Abreu et al, 2013 (PMID:23516661)
