# Supplementary material for: Genomic analysis of two phlebotomine sand fly vectors of Leishmania from the New and Old World
Source: PLoS Negl Trop Dis. 2023 Apr 12;17(4):e0010862. doi: 10.1371/journal.pntd.0010862 (PMC10138862; doi:10.1371/journal.pntd.0010862)
Supplement: S18 Table — (XLSX) [file pntd.0010862.s020.xlsx]

## Sheet: Lu. longipalpis
Table S18: Lutzomyia longipalpis Aquaporin Genes
Symbol	Lu. longipalpis	D. melanogaster	Tribolium	Pe. humanus	G. morsitans	Ae. aegypti	Sand fly
Drip	LLOJ003011	FBpp0303806	XP_972862	PHUM195520	GMOY003126	AAEL003512	PPAI004113
AQP2	LLOJ009245	FBpp0087236	XP_008190404	PHUM434530	GMOY012008	AAEL003550	PPAI004113
Bib	LLOJ003484	FBpp0079519	XP_968782	PHUM617300	GMOY012056	AAEL004741	PPAI003310
AQP4/AQP5/Eglp	LLOJ004483	FBpp0072013	XP_008193675	PHUM474700	GMOY009435	AAEL005008	PPAI003855
AQP4/AQP5/Eglp	LLOJ002056	FBpp0297476	XP_008200635	PHUM474700	GMOY009435	AAEL005001	PPAI003855
AQP6	LLOJ001619	FBpp0289514	XP_008196202	PHUM127940	GMOY009439	AAEL014255	PPAI001626

## Sheet: Ph. papatasi
Table S18: Phlebtomus papatasi Aquaporin Genes
Symbol	Ph. papatasi	D. melanogaster	Tribolium	Pe. humanus	G. morsitans	Ae. aegypti	Sand fly
Drip	PPAI004113	FBpp0303806	XP_972862	PHUM195520	GMOY003126	AAEL003512	LLOJ003011
AQP2	PPAI003937	FBpp0087236	XP_008190404	PHUM195520	GMOY012008	AAEL003550	LLOJ009246
Bib	PPAI003310	FBpp0079519	XP_968782	PHUM617300	GMOY012056	AAEL004741	LLOJ003484
AQP4/AQP5	PPAI002727	FBpp0072016	XP_008193675	PHUM474700	GMOY009435	AAEL005008	LLOJ004483
AQP4/AQP5	PPAI003855	FBpp0072016	XP_008193675	PHUM369010	GMOY009435	AAEL005008	LLOJ004483
AQP6	PPAI001626	FBpp0289514	XP_008196202	PHUM127940	GMOY006916	AAEL014255	LLOJ001619
