# Supplementary material for: Genomic analysis of two phlebotomine sand fly vectors of Leishmania from the New and Old World
Source: PLoS Negl Trop Dis. 2023 Apr 12;17(4):e0010862. doi: 10.1371/journal.pntd.0010862 (PMC10138862; doi:10.1371/journal.pntd.0010862)
Supplement: S21 Table — (XLSX) [file pntd.0010862.s023.xlsx]

## Sheet: Genes
Table S21: Non-sensory and Opsin G protein-coupled Receptos (GPCR) Genes
GPCR class	GPCR Subclass/family*	Ph. papatasi	Lu. longipalpis	D. melanogaster	Ae. aegypti	An. gambiae	Pe. humanus
Class A: Rhodopsin-like
	Biogenic amine	15	15	17	26	18	21
	Glycoprotein hormone	4	4	4	3	3	5
	Peptide	24	23	30	33	25	21
	Purine	1	1	1	1	1	2
	(Rhod)opsin	5	5	7	10	11	3
	Orphan			32	16	22	17
Class B: Secretin-like
	Calcitonin-like	3	3	3	3	3	3
	Diuretic insect hormone	2	2	3	2	2	1
	Growth hormone releasing hormone	4	4	3	4	4	2
	HE6 like	1	1	2	1	1	0
	Latrophilin	1	1	1	1	1	2
	Methuselah-like	7	7	15	9	7	8
	Ocular Albinism	1	1	0	1	1	1
	Parathyroid hormone	1	1	1	0	0	1
	Orphan	2	3	2	4	4	1
Class C: Metabotropic glutamate-like
	Metabotropic glutamate	5	5	5	5	5	7
	GABAB	3	3	4	3	3	2
	Orphan	0	0	0	0	0	1
Class D: Atypical GPCRs
	Boss	1	1	1	1	1	1
	Frizzled/Smoothened	4	3	6	11	8	5
	Starry Night	1	1	1	1	1	1
	Orphan	2	2	2	2	3	2
Total		94	92	140	137	124	107
*Abbreviations in GPCR nomenclature: Boss, bride-of-sevenless; GABAB gamma amino butyric acid B receptor; HE6, human epididymus-specific protein 6 (1, 2).
# The amino acid region from 469 to 506 for the frizzled 1 receptor could not be found on the scaffolds, but it was located on contig249699. The complete gene model, including this missasembled region, can be found in the L. longipalpis GPCR predicted protein sequences supplementary files.

## Sheet: Lu. longipalpis
Table S21: Lutzomyia longipalpis Non-sensory and Opsin G protein-coupled Receptos (GPCR) Genes
GPCR class	GPCR subclass						GPCR family	Lu. longipalpis GPCR		Lu. longipalpis scaffold # or contig #	Base pair range on scaffold	Vectorbase (LlonJ1.1) Gene ID
(1) Class A-Rhod(opsin) receptor family
	Amine receptors
						Muscarinic acetylcholine
									GPRmac1	3	559079..568406	LLOJ004913
									GPRmac2	530	8673..11046	LLOJ007094
						Adrenergic
									GPRadr1
									GPRadr2
						Dopamine
									GPRdop1	1881	489..2308	NEW
									GPRdop2	1883	233..1709	NEW
									GPRdop3	116	71091..83702	LLOJ000916
						Histamine
									GPRhis	193	159773..157938	LLOJ003111
						Melatonin
									GPRmtn	790	7868..9361	LLOJ008997
						Octopamine
									GPRoar1	57	194217..221043	LLOJ007432
									GPRoar2_1	968	26020..30479	LLOJ009965
									GPRoar2_2§	968	40136..39970	NEW
									GPRoar2_3	968	32689..33013	LLOJ009965
									GPRoar3	578	32099..17089	LLOTMP010543
						Tyramine
									GPRtyr1	1573	8856..4931	LLOJ002317
						Serotonin
									GPR5ht1a_1	752	197..506	NEW
									GPR5ht1a_2	2619	173..10196	LLOJ004430
									GPR5ht1a_3	277	106943..101018	LLOJ004661
									GPR5ht1b_1	523	65450..74495	LLOJ007042
									GPR5ht1b_2	523	1036..425	NEW
									GPR5ht3_1	285	69600..70241	LLOJ004763
									GPR5ht3_2	285	70243..70884	LLOJ004763
									GPR5ht4	767	3209..7886	LLOJ004409
									GPR5htorph2	1335	19571..14084	LLOJ001604
	Glycoprotein Hormone/Hormone
									GPRbcn	679	45087..62348	LLOJ004322
									GPRfsh	6643	1889..54	NEW
									GPRgph1_1	5227	869..769	NEW
									GPRgph1_2	99661	549..433	NEW
									GPRgph1_3	5227	416..57	NEW
									GPRgph1_4	341	528..1050	NEW
									GPRgph1_5	866	397..45	NEW
									GPRpyn	244	54098..71077	LLOJ009953
	Peptide receptors
						Adipokinetic hormone
									GPRakh	659	54099..42138	LLOJ008872
						CAPA
									GPRcap	1004	67099..51032	LLOJ006681
						CCAP
									GPRccp	904	16098..33065	LLOJ002554
						Corazonin
									GPRczn	233	2145..8832	LLOJ004497
						Ecdysis triggering hormone receptor
									GPReth	991	6543..1022	NEW
						FMRFamide
									GPRfmr1_1	598	9045..9432	LLOJ007619
									GPRfmr1_2	2517	2362..2600	NEW
									GPRfmr1_3	598	10688..11467	LLOJ007619
						Galanin/Allatostatin
									GPRals	326	101187..87054	LLOJ001995
						Gastrin/Bombesin
									GPRgrp	5448	64088..89043	LLOJ003386
						Leukokinin			GPRllk1_1	3589	55099..81076	LLOJ004276
									GPRllk1_2	3589	2408..4806	NEW
						Myosuppressin			GPRmys1	3228	58092..66087	LLOJ006558
									GPRmys2	3228	43207..13066	LLOJ006559
						Neuropeptide			GPRnpr1	112	1990..45	NEW
									GPRnpr2	4338	2456..16098	LLOJ005398
									GPRnpr3	342	55089..48097	LLOJ004228
						SIFamide			GPRsif	2669	32088..51098	LOJ007664
						Sulfakinin			GPRsfk1	908	12..1309	NEW
									GPRsfk2	32	1..1508	NEW
						Sex peptide receptor
									GPRspr	298	25086..32149	LLOJ004850
						Somatostatin
									GPRsms1_1	2119	821..95	LLOJ003560
									GPRsms1_2	677	2049..2271	NEW
									GPRsms1_3	99	822..1354	NEW
						Tachykinin
									GPRtak1_1	778	1016..1451	NEW
									GPRtak1_2	1834	4485..4698	LLOJ002928
									GPRtak1_3	781	871..1005	NEW
									GPRtak1_4	807	211..969	NEW
									GPRtak2_1	1493	5242..10475	LLOJ002079
									GPRtak2_2	251899	690..1710	NEW
									GPRtak2_3	1493	21464..24956	LLOJ002080
	Purine receptors
					Adenosine
									GPRads1	908	6543..11256	LLOJ004227
	(Rhod)opsin receptors
									GPRop1	736	3255..11298	NEW
									GPRop2	767	9887..436	LLOJ005188
									GPRop3	4497	55897..33256	LLOJ005189
									GPRop4	314	56998..88652	LLOJ005884
									GPRop5	5668	76435..60113	LLOJ008760
	Orphan/Putative Class A GPCRs
									GPRorp1
									GPRorp2
									GPRorp3
									GPRorp4
									GPRorp5
									GPRorp6
									GPRorp7
									GPRorp8
									GPRorp9
									GPRorp10
									GPRorp11
									GPRorp12
									GPRorp13
									GPRorp14
									GPRorp15
									GPRorp16
									GPRorp17
	Calcitonin-like/ PDF receptors
									GPRcal1	87	9986..506	NEW
									GPRcal2	4338	42244..67708	LLOJ002219
(2) Class B – Secretin receptor family									GPRpdf	47009	14389..22358	LLOJ005442
	Diuretic insect hormone receptors
									GPRdih1_1	224	837..606	NEW
									GPRdih1_2	226	108356..106621	LLOJ003806
									GPRdih2	1273	34144..17341	LLOJ001389
	Growth hormone releasing hormone receptors
									GPRghp1	5668	55987..64098	LLOJ006544
									GPRghp2	325	77543..55099	LLOJ004337
	Latrophilin receptors
									GPRcir1	996	433..10224	NEW
									GPRcir2	450	6588..13045	NEW
	Methuselah-like receptors
									GPRmth1	8709	54699..80886	LLOJ008870
									GPRmth2	70086	3588..14087	NEW
									GPRmth3	548	23007..55901	LLOJ004484
									GPRmth4	3289	4399..23067	LLOJ007742
									GPRmth5	4990	45099..62349	LLOJ008864
									GPRmth6	663	9987..548	NEW
	Ocular albinism (Type I) receptors
									GPRoca1	55990	65008..44589	NEW
	Parathyroid hormone receptors
									GPRpth	5521	3509.43	NEW
	Orphan/ Putative Class B GPCRs
									GPRorp1	4498	540087..45532	LLOJ009863
	Metabotropic glutamate receptors
									GPRmgl1	209	115030..99753	LLOJ003515
									GPRmgl2_1	1900	1129..739	LLOJ003046
									GPRmgl2_2	469	449..251	NEW
									GPRmgl2_3	7312	436..130	NEW
									GPRmgl2_4	570	1093..98	NEW
									GPRmgl2_5	1251	39860..39180	LLOJ001301
(3) Class C – Metabotropic glutamate receptor family									GPRmgl3	876	43566..58097	LLOJ009943
									GPRmgl4	325	2308..18954	LLOJ008704
	Rickets								GPRmgl5	5448	3299..24076	LLOJ007663
									GPRrk	1137	52088..18863	LLOJ000822
	GABA(B) receptors
									GPRgbb1_1	854	1044..1262	NEW
									GPRgbb1_2	691	44983..52144	LLOJ008323
									GPRgbb1_3	4840	4872..5021	NEW
									GPRgbb1_4	691	53857..63339	LLOJ008323
									GPRgbb2_1	1066	7793..7527	LLOJ000435
									GPRgbb2_2	776	3761..21370	LLOJ008887
									GPRgbb3_1	190	42138..49130	LLOJ003042
									GPRgbb3_2	931	1344..1279	NEW
									GPRgbb3_3	190	53213..64932	LLOJ003042
	Orphan/Putative Class C GPCRs
									GPRorp1	44067	1306..25008	LLOJ003399
	Bride of Sevenless
									GPRbos	1	13099..88765	LLOJ008818
	Frizzled
(4) Class D- Atypical 7TM proteins									GPRfz1_1	594	6150..21905	LLOJ007599
									GPRfz1_2	3280	1080..1292	NEW
									GPRfz1_3	594	65687..65894	NEW
									GPRfz2	811	2303..393	NEW
									GPRfz4	199	106370..142852	LLOJ003257
	Smoothened
									GPRsmo1_1	1092	4984..11	LLOJ000573
									GPRsmo1_2	9442	1460..546	NEW
	Starry night
									GPRstn	321	6789..11358	LLOJ009854
	Orphan/Putative Class D GPCRs
									GPRorp1
									GPRorp2
(5) Short peptides/partial gene models
*Abbreviations in GPCR nomenclature: Boss, bride-of-sevenless; GABAB gamma amino butyric acid B receptor; HE6, human epididymus-specific protein 6 (1, 2).
# The amino acid region from 469 to 506 for the frizzled 1 receptor could not be found on the scaffolds, but it was located on contig249699. The complete gene model, including this missasembled region, can be found in the L. longipalpis GPCR predicted protein sequences supplementary files.

## Sheet: Ph. papatasi
Table S21: Phlebotomus papatasi Non-sensory and Opsin G protein-coupled Receptos (GPCR) Genes
GPCR class	GPCR subclass						GPCR family	P. papatasi GPCR		P. papatasi scaffold #	Base pair range on scaffold	Vectorbase (PpapI1.1) Gene ID	EST Accession Number	RNAseq Evidence
(1) Class A-Rhod(opsin) receptor family
	Amine receptors
						Muscarinic acetylcholine
									GPRmac1_1	3896	7489..9646	PPAI006081
									GPRmac1_2§	3896	10322..10269	NEW
									GPRmac1_3	318	23923..31276	PPAI005235
									GPRmac2	216	93760..100476	PPAI003220
						Adrenergic
									GPRadr1
									GPRadr2
						Dopamine
									GPRdop1_1	296	78784..78580	NEW
									GPRdop1_2	139	13283..1091	PPAI001377
									GPRdop1_3	1564	30508..29981	PPAI001852
									GPRdop2	334	73913..65556	PPAI005443
									GPRdop3_1	2510	20941..15326	PPAI004032
									GPRdop3_2	44987	5425..4961	PPAI007491
									GPRdop3_3	4989	3208..2416	PPAI008468
									GPRdop3_4	49896	2611..2397	NEW
						Histamine
									GPRhis1_1	2900	15070..13982	PPAI004760
									GPRhis1_2	2900	16322..16025	PPAI004761
									GPRhis1_3	2900	16317..16784	NEW
						Melatonin
									GPRmtn1_1	51201	5739..4841	PPAI008718
									GPRmtn1_2	51201	5536..5832	PPAI008717
						Octopamine
									GPRoar1_1	63030	720..469	NEW
									GPRoar1_2	1953	18433..2120	PPAI002761
									GPRoar1_3	2017	21568..22367	PPAI002932
									GPRoar2_1	85	273392..273157	PPAI010658
									GPRoar2_2	85	238998..259019	PPAI010657
									GPRoar2_3	85	268521..268194	PPAI010658
									GPRoar3	4	724535..738443	PPAI006236
						Tyramine
									GPRtyr1	317	67847..66099	PPAI00522
						Serotonin
									GPR5ht1a_1	2	1589842..1600089	PPAI002892
									GPR5ht1a_2	2	1610028..1610851	PPAI002893
									GPR5ht1b_1	2356	8615..8105	NEW
									GPR5ht1b_2	1439	25835..25591	PPAI001528
									GPR5ht1b_3	1439	33631..34021	PPAI001529
									GPR5ht1b_4	1910	4725..5327	PPAI002707
									GPR5ht2a_1	75	309261..320192	PPAI010317
									GPR5ht2a_2	64577	72..247	NEW
									GPR5ht2a_3	75	341430..341749	NEW
									GPR5ht7_1	102	43..468	NEW
									GPR5ht7_2	1545	29722..8896	PPAI001792
									GPR5htorph2	75	352089..359167	PPAI010318
	Glycoprotein Hormone/Hormone
									GPRbcn	963	6543..12990	PPAI005338
									GPRfsh	5660	4211..13988	PPAI005532
									GPRgph1_1	243	55332..55432	NEW
									GPRgph1_2	243	52706..52822	NEW
									GPRgph1_3	243	49132..50199	PPAI003861
									GPRgph1_4	243	62395..64533	PPAI003862
									GPRpyn_1	45935	785..4188	PPAI007748
									GPRpyn_2	60331	879..1602	NEW
	Peptide receptors
						Adipokinetic hormone
									GPRakh	689	43077..48721	PPAI010011
						CAPA
									GPRcap_1	1827	2776..2340	NEW
									GPRcap_2	1827	1484..2073	PPAI002458
						CCAP
									GPRccp	7643	13455..17854	PPAI008753
						Corazonin
									GPRczn	435	99872..100076	PPAI010556
						Ecdysis triggering hormone receptor
									GPReth	689	32..1178	NEW
						FMRFamide
									GPRfmr	154	111107..114206	PPAI001782
						Galanin/Allatostatin
									GPRals_1	57	107977..115249	PPAI009310
									GPRals_2	57	123959..132324	PPAI009311
						Gastrin/Bombesin
									GPRgrp	11088	1300..1896	NEW
						Leukokinin
									GPRllk1_1	3372	14087..14664	PPAI005475
									GPRlik1_2	613	54..894	NEW
						Myosuppressin
									GPRmys1	4256	9055..11742	PPAI006572
						Neuropeptide			GPRnpr1	37	86709..99295	PPAI005880
									GPRnpr2_1	175	135476..135735	PPAI002310
									GPRnpr2_2	45332	436..1369	NEW
									GPRnpr3			PPAI003573
						SIFamide			GPRsif	42	943..5322	NEW
						Sulfakinin			GPRsfk1	312	95430..99665	PPAI010621
									GPRsfk2	4550	432..8774	PPAI008773
						Sex peptide receptor
									GPRspr1_1	43379	2946..2634	NEW
									GPRspr1_2	57097	1590..1326	NEW
									GPRspr1_3	69417	587..344	NEW
									GPRspr1_4	2184	21897..21291	PPAI003262
						Somatostatin
									GPRsms1_1	54233	844..275	NEW
									GPRsms1_2	2967	11943..11721	NEW
									GPRsms1_3	44139	6932..3038	PPAI007243
						Tachykinin
									GPRtak1_1	54644	1740..2166	NEW
									GPRtak1_2	46427	8525..8738	PPAI007874
									GRPtak1_3	3655	9688..18014	PPAI005839
									GPRtak2_1	24818	351..206	NEW
									GPRtak2_2	25382	959..414	NEW
									GPRtak2_3	364	18782..3670	PPAI005827
									GPRtak2_4	2647	13909..13744	NEW
						Opioid
	Purine receptors
					Adenosine
									GPRads1_1	767	4314..9910	PPAI010370
									GPRads1_2	767	10678..11512	PPAI010371
	(Rhod)opsin receptors
					Ultraviolent				GPRop1	26	99757..101623	PPAI004207
					Long				GPRop2	2	54032..76088	PPAI012816
									GPRop3	44613	866..11902	PPAI002752
									GPRop4	881	23..1004	NEW
									GPRop5	38	10087..19963	NEW
	Orphan/Putative Class A GPCRs
									GPRorp1 £
									GPRorp2
									GPRorp3
									GPRorp4
									GPRorp5
									GPRorp6
									GPRorp7
									GPRorp8
									GPRorp9
									GPRorp10
									GPRorp11
									GPRorp12
									GPRorp13
									GPRorp14
									GPRorp15
									GPRorp16
									GPRorp17
(2) Class B – Secretin receptor family
	Calcitonin-like/ PDF receptors
									GPRcal1	22785	578..1329	NEW
									GPRcal2	5446	9043..1965	PPAI006646
									GPRpdf	782	457..1153	NEW
	Diuretic insect hormone receptors
									GPRdih1_1	1911	11755..11536	PPAI002708
									GPRdih1_2	42935	3173..3723	PPAI006749
									GPRdih1_3	1911	18252..18677	PPAI002709
									GPRdih2_1	2125	568..684	NEW
									GPRdih2_2	2125	20012..19626	NEW
									GPRdih2_3	2125	23862..24132	NEW
									GPRdih2_4	29177	595..1	NEW
									GPRdih2_5	72295	1..78	NEW
	Growth hormone releasing hormone receptors
									GPRghp1	6743	65432..78549	PPAI005892
									GPRghp2	298	1004..2954	NEW
	Latrophilin receptors
									GPRcir1	351	599..1764	NEW
									GPRcir2	32	14099..28674	PPAI005889
	Methuselah-like receptors
									GPRmth1	785	1333..11458	PPAI007663
									GPRmth2	8774	439..1390	NEW
									GPRmth3	4998	14679..10065	PPAI007732
									GPRmth4	3902	55892..49078	PPAI000278
									GPRmth5	235	14087..2289	PPAI002775
									GPRmth6	9065	6543..1167	PPAI009933
	Ocular albinism (Type I) receptors
									GPRoca1	997	1094..2865	NEW
	Parathyroid hormone receptors
									GPRpth	4301	437..1126	NEW
	Orphan/ Putative Class B GPCRs
									GPRorp1
(3) Class C – Metabotropic glutamate receptor family
	Metabotropic glutamate receptors
									GPRmgl1_1	446	708..551	NEW
									GPRmgl1_2	45142	4170..3956	NEW
									GPRmgl1_3	42591	39..1	NEW
									GPRmgl1_4	369	686..587	NEW
									GPRmgl1_5	284	1182..1077	NEW
									GPRmgl1_6	336	77727..77571	NEW
									GPRmgl1_7	491	2136..1247	NEW
									GPRmgl2_1	42779	9957..9549	PPAI006658
									GPRmgl2_1	25137	1267..435	NEW
									GPRmgl2_3	42751	2258..3225	PPAI006647
									GPRmgl2_4	42751	5854..5173	PPAI006648
									GPRmgl3	9664	467..1129	NEW
									GPRmgl4	344	9987..17044	PPAI002265
	Rickets
									GPRrk1_1	1	111936..53290	PPAI000007
									GPRrk1_2	1	49741..48491	PPAI000006
									GPRrk1_3	1	43441..36693	PPAI000005
	GABA(B) receptors
									GPRgbb1_1	1315	2637..2419	NEW
									GPRgbb1_2	1315	12383..32024	PPAI001220
									GPRgbb1_3	51752	460..318	NEW
									GPRgbb1_4	59998	1433..2258	NEW
									GPRgbb1_5	3635	5683..13269	PPAI005823
									GPRgbb1_6	42772	2468..2728	NEW
									GPRgbb2_1	42974	4270..4007	PPAI006769
									GPRgbb2_2	57227	1259..1915	NEW
									GPRgbb2_3	62211	269..1024	NEW
									GRPgbb2_4	24716	1395..320	NEW
									GPRgbb2_5	2041	633..233	PPAI002976
									GPRgbb2_6	3521	485..1152	NEW
									GPRgbb3_1	58	153830..178897	PPAI009413
									GPRgbb3_2	24161	1568..1503	NEW
									GPRgbb3_3	58	197762..245260	PPAI009413
	Orphan/Putative Class C GPCRs
									GPRorp1	9077	35099..44987	PPAI004489
(4) Class D- Atypical 7TM proteins
	Bride of Sevenless
									GPRbos	57	263565..268317	PPAI009316
	Frizzled
									GPRfr1_1	2824	21313..20321	PPAI004613
									GPRfz1_2	2824	5199..4885	PPAI004612
									GPRfz1_3	54316	2435..2660	NEW
									GPRfz1_4	1458	26346..26878	PPAI001566
									GPRfz2	17	123366..121447	PPAI002197
									GPRfz3	1081	37399..42670	PPAI000362
									GPRfz4_1	1307	35838..35343	NEW
									GPRfz4_2	1307	34729..35156	NEW
									GPRfz4_3	1930	16993..16797	PPAI002734
									GPRfz4_4	46463	3377..3773	NEW
									GPRfz4_5	45223	2250..2563	NEW
	Smoothened
									GPRsmo_1	47187	4599..5680	PPAI008047
									GPRsmo_2	47187	4418..2376	PPAI008046
	Starry night
									GPRstn	854	32005..58994	PPAI002355
	Orphan/Putative Class D GPCRs
									GPRorp1
									GPRorp2
*Abbreviations in GPCR nomenclature: Boss, bride-of-sevenless; GABAB gamma amino butyric acid B receptor; HE6, human epididymus-specific protein 6 (1, 2).
