# Supplementary material for: Genomic analysis of two phlebotomine sand fly vectors of Leishmania from the New and Old World
Source: PLoS Negl Trop Dis. 2023 Apr 12;17(4):e0010862. doi: 10.1371/journal.pntd.0010862 (PMC10138862; doi:10.1371/journal.pntd.0010862)
Supplement: S22 Table — (XLS) [file pntd.0010862.s024.xls]

## Sheet: Sheet1
Table S22: MiRNA Genes
Number of genes in different RNA interference pathways from Dipteran insects
RNAi pathway	Gene name	Lu. longipalpis	Ph. papatasi	D. melanogaster	Ae. aegypti
siRNA	Dcr-2	1	1	1	1
	r2d2	1	NF	1	1
	AGO2	1	NF	1	1
	loqs	1	1	1	1
miRNA	drosha	1	1	1	1
	pasha	1	1	1	1
	Dcr-1	1	1	1	1
	AGO1	2	1	1	2
piRNA	AGO3	1	1	1	1
	piwi/aub	4	2	2	7
NF-not found in current assembly
Analysis of core RNAi genes in Lu. longipalpis compared to D. melanogaster
RNAi pathway	Gene name	Drosophila protein reference used for BLAST searches (Flybase reference)	Drosophila gene and protein length (Flybase)	Lu. longipalpis gene (Vectorbase ID)	Lu. longipalpis gene (Provisional gene name)	Lutzomyia gene/protein length (VectorBase)	Blast e-value	Identity	Scaffold number and position	Observations about genome assembly and gene models
siRNA	Dcr-2	Dcr-2-RA	5684bp-1722aa	LLOJ006509	Dcr-2	4956bp / 1526aa	0.0	32.7%	Scaffold466:6,387-22,877
	r2d2	r2d2-RA	1786bp-311aa	LLOJ000693	r2d2	1129bp / 292aa	2e-28	32.3%	Scaffold 1109:17,333-18,530	Gene model requires revision (too many exons resulting in unexpected protein)
	AGO2	AGO2-RB	4050bp-1214aa	LLOJ006148	AGO2	3383bp / 1086aa	5e-155	40.5%	Scaffold 419:7,793-15,194
	loqs	loqs-RB/loqs-RD	2017bp-465aa / 1334bp-359aa	LLOJ002667	loqs	7919bp / 389aa	3E-132 / 2e-82	62.1% / 63.4%	Scaffold 172:2,714-17,598
miRNA	drosha	drosha-RA	4290bp-1327aa	LLOJ001478	drosha	9867bp / 2438aa	0.0	68.9%	Scaffold 13:248,698-262,799	Possible duplication caused by an artifact in the assembly
	Dcr-1	Dcr-1-RA	6913bp-2249aa	LLOJ006865	Dcr-1	8054bp / 2243aa	0.0	60.7%	Scaffold 50:215,363-224,716
	AGO1*	AGO1-RC	7528bp-984aa	LLOJ008700	AGO1-1	5026bp / 974aa	0.0	94.2%	Scaffold 611:6,014-14,820
		AGO1-RC	7528bp-984aa	LLOJ007781	AGO1-2	2196bp / 731aa	0.0	88.2%	Scaffold 611:15,891-18,957	Possible duplication caused by an artifact in the assembly
	pasha	pasha-RA	2847bp-642aa	LLOJ005101	pasha	2010bp / 669aa	8e-157	59.1%	Scaffold 317:118,601-122,633
piRNA	AGO3	AGO3-RD	2800bp-867aa	LLOJ007793	AGO3	5200bp / 1552aa	0.0	42.4%	Scaffold 612:28,708-49,153	Gene model requires revision (current gene too long)
	piwi/aub**	piwi-RA/aub-RA	3073bp-843aa/2825bp/866aa	LLOJ008700	piwi-1	2843bp / 887aa	0.0	45.7% / 45.7%	Scaffold 747:16,913-20,393
		piwi-RA/aub-RA	3073bp-843aa/2825bp/866aa	LLOJ000423	piwi-2	3078bp / 972aa	0.0	43.1% / 43.1%	Scaffold 1063:19,681-25,005
		piwi-RA/aub-RA	3073bp-843aa/2825bp/866aa	LLOJ005362	piwi-3	4385bp / 1414aa	0.0	43.2% / 43.2%	Scaffold 34:40,427-54,140	Gene model requires revision (current gene too long)
		piwi-RA/aub-RA	3073bp-843aa/2825bp/866aa	LLOJ006685	piwi-4	2614pb / 865aa	0.0	41.9% / 41.9%	Scaffold 487:44,683-48,080
* 2 separate genes in the genome of Lu. longipalpis showed homology to Drosophila AGO1
**4 separate genes in the genome of Lu. longipalpis showed homology to Drosophila piwi/aub genes
Analysis of core RNAi genes in Ph. paptasi compared to Lu. longipalpis
RNAi pathway	Gene name	Lutzomyia protein reference used for BLAST searches (Vectorbase)	Lutzomyia gene and protein length (Vectorbase)	Ph. papatasi gene (Vectorbase ID)	Ph. papatasi gene (Provisional gene name)	Ph. papatasi gene/protein length (VectorBase)	Blast e-value	Identity	Scaffold number and position	Observations about genome assembly and gene models
siRNA	Dcr-2	LLOJ006509	4956bp-1526aa	PPAI008140	Dcr-2	1644bp / 547 aa	0.0	64.7%	Scaffold47738: 4,153-5,796	Gene model requires revision (current gene too small)
	r2d2	LLOJ000693	1129bp-292aa	NF						Gene missing from current genome assembly
	AGO2	LLOJ006148	3383bp-1086aa	NF						Gene missing from current genome assembly
miRNA	loqs	LLOJ002667	7919bp-389aa	PPAI006255	loqs	1040bp / 218aa	9e-151	87.7%	Scaffold4: 1,392,711-1,397,363
	drosha	LLOJ001478	9867bp-2438aa	PPAI000853	drosha	3249bp / 1082aa	0.0	79.7%	Scaffold1219: 28,667-33,606
	Dcr-1	LLOJ006865	8054bp-2243aa	PPAI005440	Dcr-1	5588bp / 1839aa	0.0	82.7%	Scaffold334: 13,905-25,891
	AGO1*	LLOJ007780 / LLOJ007781	5026bp-974aa / 2196bp-731aa	PPAI005304	AGO1	1538bp / 477aa	0.0 / 2E-173	94.3% / 100%	Scaffold3232: 1,621-10,587	Gene model requires revision (current gene too small)
	pasha	LLOJ005101	2010bp-669aa	PPAI009756	pasha	1269bp / 422aa	8e-154	0.79	Scaffold63318: 2,547-3,815	Gene model requires revision (current gene too small)
piRNA	AGO3	LLOJ007793	5200bp-1552aa	PPAI005870	AGO3	2391bp / 649aa	0.0	74.2%	Scaffold3695:4,737-14,529	Gene model requires revision (current gene too small)
	piwi**	LLOJ008700 / LLOJ000423 / LLOJ005362 / LLOJ006685	2843bp-887aa / 3078bp-972aa / 4385bp-1414aa / 2614pb- 865aa	PPAI001776	piwi-1	2928bp / 975aa	0.0	65.3% - 77.2% ***	Scaffold1532: 22,048-30,014
		LLOJ008700 / LLOJ000423 / LLOJ005362 / LLOJ006685	2843bp-887aa / 3078bp-972aa / 4385bp-1414aa / 2614pb- 865aa	PPAI005745	piwi-2	1194bp / 393aa	2e-173 - 0.0 ***	60.6% - 76.8% ***	Scaffold3576: 753-1,946	Gene model requires revision (current gene too small)
NF-not found in current assembly
* The two putative AGO1 genes from Lu. longipalpis showed homology to the same gene in the Ph. papatasi genome		S
** The four putative piwi genes from Lu. longipalpis showed similarity to two genes in the Ph. papatasi genome
*** Range of values for all 4 piwi genes
