# Supplementary material for: Genomic analysis of two phlebotomine sand fly vectors of Leishmania from the New and Old World
Source: PLoS Negl Trop Dis. 2023 Apr 12;17(4):e0010862. doi: 10.1371/journal.pntd.0010862 (PMC10138862; doi:10.1371/journal.pntd.0010862)
Supplement: S23 Table — (XLSX) [file pntd.0010862.s025.xlsx]

## Sheet: Lu. longipalpis
Table S23: Lutzomyia longipalpis Heat Shock and Hypoxia Genes
Gene Name	Gene Symbol	Lu. longipalpis Vectorbase ID	D. melanogaster	Ae. aegypti	An. gambiae	Revisions required
Adenosine deaminase acting on RNA	Adar	LLOJ008903	FBgn0026086	AAEL002522	AGAP000185	None
Checkpoint suppressor homolog	Ches-1	LLOJ006903	FBgn0029504	AAEL001536	AGAP010023	Major
Cyclic nucleotide gated ion channel	Cng	LLOJ008345	FBgn0261612	AAEL007345	AGAP009050	Major
Cyclin dependent kinase 9	Cdk9	LLOJ005668	FBgn0019949	AAEL013002	AGAP008541	None
Cyclin T-like	CycT	LLOJ003789	FBgn0025455	AAEL004839	AGAP006678	Minor
DNA-directed RNA polymerase II subunit	RPII33	LLOJ003173	FBgn0026373	AAEL008755	AGAP010321	None
DNAJ-like 1	DNAJ1	LLOJ002180	FBgn0031322	AAEL006899	AGAP010239	None
DNAJ-like 2	DNAJ2	LLOJ001204	FBgn0038145	AAEL005165	AGAP005981, AGAP000008	None
DNAJ-like 3	DNAJ3	LLOJ008501	FBgn0031256	AAEL009946, AAEL013020	AGAP008327	None
DNAJ-like 4	DNAJ4	LLOJ005042	FBgn0263106	AAEL003588	AGAP007107	None
DNAJ-like 5	DNAJ5	LLOJ007103	FBgn0038145	AAEL005165	AGAP005981, AGAP000008	Minor
Dynamin	dyn	LLOJ010016	FBgn0003392	AAEL007288	AGAP003018	Major
eas-ethanolamine kinase	eas	LLOJ000742	FBgn0000536	AAEL009765	AGAP000010	Major
Ecdysone induced protein	Eip	LLOJ003014	FBgn0264490	AAEL004578	AGAP004494	Major
eIF2B-beta	eIF2B-beta	LLOJ003864	FBgn0024996	AAEL005825	AGAP007097	None
eIF2B-gamma	eIF2B-gamma	LLOJ005927	FBgn0034029	AAEL011442	AGAP005210	None
enoyl-CoA-hydratase	ech	LLOJ002903	FBgn0038049	AAEL003202	AGAP001715	None
Exportin-1	XPO-1	LLOJ001426	FBgn0020497	AAEL001484	AGAP009929	Major
Glutathione s transferase	GstD	LLOJ004462	FBgn0001149	AAEL001078, AAEL001061	AGAP004164	None
Guanylyl cyclase 89D	Gyc89D	LLOJ006750	FBgn0038435, FBgn0038436	AAEL013026, AAEL014569	AGAP004564	None
Guanylyl Cyclase at 88E	Gyc88E	LLOJ000691	FBgn0038295	AAEL013328	AGAP001985	None
hairy	h	LLOJ000067	FBgn0001168	AAEL005480, AAEL011943	AGAP006699	None
Hangover	hang	LLOJ010026	FBgn0026575	AAEL011847	AGAP010021	Major
Heat shock factor	Hsf	LLOJ009750	FBgn0001222	AAEL010319	AGAP011082	Minor
Heat shock protein 22	Hsp22	LLOJ005427	FBgn0001223	AAEL013350	AGAP005548	Minor
Heat shock protein 23	Hsp23	LLOJ007367	FBgn0001224	AAEL013350	AGAP005548	None
Heat shock protein 26	Hsp26	LLOJ006489	FBgn0001225	AAEL013350	AGAP005548	None
Heat shock protein 27	Hsp27	LLOJ007364	FBgn0001226	AAEL013350, AAEL013345, AAEL013339	AGAP005547, AGAP005548, AGAP007158, AGAP007159	None
Heat shock protein 70A	Hsp70A	LLOJ006488	FBgn0013275	AAEL801273	AGAP004944	None
Heat shock protein 70Ba	Hsp70Ba	LLOJ005733	FBgn0042854	AAEL801273	AGAP004944	None
Heat shock protein 70Bb	Hsp70Bb	LLOJ005732	FBgn0013278	AAEL801273	AGAP004944	None
Heat shock protein 70C	Hsp70C	LLOJ007339	FBgn0026418	AAEL017315	AGAP010331	None
Heat shock protein 83	Hsp83	LLOJ004224	FBgn0001233	AAEL011708, AAEL014843, AAEL014845, AAEL011704	AGAP006958	Major
Heat shock protein cognate 70-1	Hsc70-1	LLOJ008388	FBgn0001216	AAEL018061	AGAP004944	None
Heat shock protein cognate 70-2	Hsc70-2	LLOJ001213	FBgn0001217	AAEL018062	AGAP004944	None
Heat shock protein cognate 70-3	Hsc70-3	LLOJ002147	FBgn0001218	AAEL017349	AGAP004192	None
Heat shock protein cognate 70-4	Hsc70-4	LLOJ006821	FBgn0001219	AAEL018061	AGAP002076	None
Heat Shock Protein Cognate 70-5	Hsc70-5	LLOJ003101	FBgn0001220		AGAP010876	None
Heterogeneous nuclear ribonucleoprotein	Hrb87F	LLOJ005415	FBgn0004237	AAEL010467	AGAP002374	Minor
Hormone receptor 4	Hr4	LLOJ003352	FBgn0023546	AAEL005850	AGAP004693	Major
Hypoxia inducible factor-prolyl hydroxylase	hph	LLOJ007742	FBgn0264785	AAEL002798	AGAP003523	None
Jun-N-Terminal Kinase	Jnk	LLOJ005677	FBgn0000229	AAEL008634	AGAP009461	None
Locomotion defects	loco	LLOJ001915	FBgn0020278	AAEL007358	AGAP002411	Major
Lon Protease	Lon	LLOJ008442	FBgn0036892	AAEL006474	AGAP010451	None
Menin	Mnn	LLOJ002837	FBgn0031885	AAEL005686, AAEL005553	AGAP008130	None
Methusela	mth	LLOJ002123	FBgn0023000	AAEL010982	AGAP006215, AGAP006216	None
Methyltransferase 2	Mt2	LLOJ001788	FBgn0028707	AAEL006166	AGAP012836, AGAP004101	Major
Mitochondrial import receptor subunit Tom40	Tom40	LLOJ006852	FBgn0016041	AAEL007001	AGAP007871	Minor
Mitochondrial inner membrane import translocase	Tim9	LLOJ005065	FBgn0027358	AAEL002486	AGAP007167	Minor
Mitogen activated protein kinase kinase	Mekk	LLOJ007004	FBgn0024329	AAEL010466	AGAP002371	Major
Mixed lineage kinase	Mlk	LLOJ002365	FBgn0030018	AAEL012999	AGAP002710	None
Multi drug resistance protein 4	Mrp4	LLOJ000639	FBgn0263316	AAEL013854, AAEL013567	AGAP006427	None
Multidrug resistance protein 49	Mdr49	LLOJ000437	FBgn0004512	AAEL010379	AGAP005639	Minor
p38 map kinase	p38	LLOJ010513	FBgn0024846	AAEL008379	AGAP012148	Major
Painless transient receptor potential channel protein	pain	LLOJ006694	FBgn0060296	AAEL006835	AGAP012995, AGAP013366, AGAP013463	Major
Para-like sodium channel	para	LLOJ007479	FBgn0264255	AAEL008297	AGAP004707	Major
Phosphoglycerate mutase family member	Pgam	LLOJ005892	FBgn0023517	AAEL006915	AGAP002535	None
Phosphomannomutase	PMM	LLOJ005377	FBgn0036300	AAEL009497	AGAP011353	None
Poly(ADP-ribose) glycohydrolase	Parg	LLOJ001887	FBgn0023216	AAEL001470	AGAP000589	None
Prohibitin	Phb	LLOJ002103	FBgn0002031	AAEL009345	AGAP009323	Minor
Protein tumerous imaginal disc	Ptid	LLOJ001601	FBgn0002174	AAEL011055, AAEL007728	AGAP007565	Minor
Protein tyrosine phosphatase 61F	Ptp61F	LLOJ008161	FBgn0267487	AAEL001919	AGAP005352	None
Ras which interacts with calmodulin	Ric	LLOJ002204	FBgn0265605	AAEL009180, AAEL015232	AGAP005159	None
Rutebaga adenylate cyclase	rut	LLOJ004622	FBgn0003301	AAEL017420, AAEL009022	AGAP000727	Major
Sentrin specific protease	Ulp1	LLOJ005857	FBgn0027603	AAEL008952	n/a	Minor
Similar-like Hypoxia inducible factor	sima	LLOJ000925	FBgn0266411	AAEL015383,AAEL001097	AGAP002942	None
Sodium dependent phosphate cotransporter	SDPT	LLOJ004400	FBgn0010651	AAEL001209	AGAP008931	None
Sorting nexin 33 isoform X1	SH3PX1	LLOJ000862	FBgn0040475	AAEL003416	AGAP011751	None
Synapsin	syn	LLOJ004480	FBgn0004575	AAEL004549	AGAP003318	None
Tango protein	tgo	LLOJ003291	FBgn0264075	AAEL010343	AGAP009748	Major
Technical knockout	tko	LLOJ009320	FBgn0003714	AAEL008169	AGAP013102	None
Temperature induced paralytic E sodium channel	tipE	LLOJ009582	FBgn0003710	AAEL002127	AGAP002820	None
Thiodoxin reductase 1	Trxr-1	LLOJ007938	FBgn0020653	AAEL002886	AGAP000565	None
THO-complex subunit-1	THO1	LLOJ002135	FBgn0037382	AAEL002563	AGAP004070	None
THO complex subunit 2	tho2	LLOJ006531	FBgn0031390	AAEL001716	AGAP008236	None
Transient receptor potential A1	TrpA1	LLOJ004961	FBgn0035934	AAEL001268, AAEL009419	AGAP004863	None
Translocase of the inner mitochondrial membrane 44	Timm44	LLOJ009540	FBgn0038683	AAEL008412, AAEL012845	AGAP000291	None
Tuberous sclerosis complex 1	Tsc1	LLOJ002399	FBgn0026317	AAEL002548	AGAP003445	Minor
Tuberous sclerosis complex 2	Tsc2	LLOJ004899	FBgn0005198	AAEL007712	AGAP011123	Major
Unc-45	unc-45	LLOJ005351	FBgn0010812	AAEL009168, AAEL010948	AGAP003727	None
Upf1 regulator of nonsense transcripts	Upf1	LLOJ009843	FBgn0030354	AAEL011817	AGAP001133	Minor
Vacuolar H[+] ATPase subunit	Vha68-1	LLOJ009754	FBgn0265262	AAEL008787	AGAP003153	None
Vannin-like protein	Vnnl	LLOJ008292	FBgn0040069	AAEL002681, AAEL006034, AAEL006023, AAEL015162	AGAP010733	None

## Sheet: Ph. papatasi
Table S23: Phlebotomus papatasi Heat Shock and Hypoxia Genes
Gene Name	Gene Symbol	Ph. papatasi Vectorbase ID	D. melanogaster	Ae. aegypti	An. gambiae	Revisions required
Adenosine deaminase acting on RNA	adar	PPAI010104	FBgn0026086	AAEL002522	AGAP000185	Major
Altered disjunction-like dual specificity protein kinase	ald	PPAI003159	FBgn0000063	AAEL011118	AGAP002075	None
Archipelago	ago	PPAI002855	FBgn0041171	AAEL015522, AAEL011215	AGAP005359	Major
Cyclic AMP-dependent activating transcription factor-2	atf-2	PPAI009946	FBgn0265193	AAEL013261	AGAP008416	Minor
Cyclic nucleotide gated channel	Cng	PPAI008474	FBgn0261612	AAEL007345	AGAP009050	None
Cyclin dependent kinase 9	cdk9	PPAI000097	FBgn0019949	AAEL013002	AGAP008541	None
Cyclin-T like	CycT	PPAI001177	FBgn0025455	AAEL004839	AGAP006678	Major
DNA directed RNA polymerase II subunit 33	RpII33	PPAI009645	FBgn0026373	AAEL008755	AGAP010321	Major
DnaJ-like-1	DnaJ-1	PPAI005370	FBgn0031322	AAEL006899	AGAP010239	None
DnaJ-like-2	DnaJ-2	PPAI006146	FBgn0038145	AAEL005165	AGAP005981, AGAP000008	None
DnaJ-like-3	DnaJ-3	PPAI008141	FBgn0031256	AAEL009946, AAEL013020	AGAP008327	None
Dynamin	dyn	PPAI005546	FBgn0000536	AAEL009765	AGAP000010	None
eas-ethanolamine kinase	eas	PPAI009322	FBgn0000536	AAEL009765	AGAP000010	None
Ecdysone induced protein	Eip	PPAI001250	FBgn0264490	AAEL004578	AGAP004494	Minor
eIF2B-beta	eIF2B-beta	PPAI004100	FBgn0024996	AAEL005825	AGAP007097	None
eIF2B-gamma	eIF2B-gamma	PPAI009373	FBgn0034029	AAEL011442	AGAP005210	None
enoyl-CoA-hydratase	ech	PPAI008583	FBgn0038049	AAEL003202	AGAP001715	None
Exportin-1	xpo1	PPAI001648	FBgn0020497	AAEL001484	AGAP009929	None
Glutathione S transferase	GstD	PPAI010868	FBgn0001149	AAEL001078, AAEL001061	AGAP004164	None
Guanylyl Cyclase 88E	Gyc88E	PPAI004038	FBgn0038295	AAEL013328	AGAP001985	None
Guanylyl Cyclase 89D	Gyc89D	PPAI000706	FBgn0038435, FBgn0038436	AAEL013026, AAEL014569	AGAP004564	Minor
Hairy	h	PPAI006478	FBgn0001168	AAEL005480, AAEL011943	AGAP006699	None
Hangover	hang	PPAI009131	FBgn0026575	AAEL011847	AGAP010021	Major
Heat shock factor	Hsf	PPAI009263	FBgn0001222	AAEL010319	AGAP011082	None
Heat shock protein 23	Hsp23	PPAI005922	FBgn0001224	AAEL013350	AGAP005548	Major
Heat shock protein 26	Hsp26	PPAI008863	FBgn0001225	AAEL013350	AGAP005548	None
Heat shock protein 27	Hsp27	PPAI003244	FBgn0001226	AAEL013350, AAEL013345, AAEL013339	AGAP005547, AGAP005548, AGAP007158, AGAP007159	Minor
Heat shock protein 67B	Hsp67B	PPAI009632	FBgn0001228	AAEL005759, AAEL005884, AAEL005890	AGAP013228	None
Heat shock protein 83	Hsp83	PPAI005952	FBgn0001233	AAEL011708, AAEL014843, AAEL014845, AAEL011704	AGAP006958	Major
Heat shock protein cognate 70-2	Hsc70-2	PPAI010639	FBgn0001217	AAEL018062	AGAP004944	None
Heat shock protein cognate 70-3	Hsc70-3	PPAI008472	FBgn0001218	AAEL017349	AGAP004192	None
Heatshock protein 60	Hsp60	PPAI003141	FBgn0015245	AAEL011584	AGAP004002	None
Heatshock protein cognate 70-1	Hsc70-1	PPAI000496	FBgn0001216	AAEL018061	AGAP004944	None
Heterogeneous ribonucleic protein 87f	Hrb87F	PPAI003801	FBgn0004237	AAEL010467	AGAP002374	Major
Holocarboxylase synthetase	Hcs	PPAI001335	FBgn0037332	AAEL009340	AGAP001481	None
Hormone receptor 4	Hr4	PPAI009449	FBgn0023546	AAEL005850	AGAP004693	Major
Hypoxia inducible factor-prolyl hydroxylase	Hph	PPAI009790	FBgn0264785	AAEL002798	AGAP003523	None
Inactive	iav	PPAI004901	FBgn0086693	AAEL009258	AGAP000413	None
Jun-N-terminal Kinase	jnk	PPAI005249	FBgn0000229	AAEL008634	AGAP009461	None
Leucine zipper EF-hand containing transmembrane protein 1-ortholog	Letm1	PPAI003231	FBgn0019886	AAEL000485	AGAP003296	Minor
Locomotion defects	loco	PPAI009736	FBgn0020278	AAEL007358	AGAP002411	None
Menin	Mnn	PPAI001130	FBgn0031885	AAEL005686, AAEL005553	AGAP008130	None
Methusela	mth	PPAI008623	FBgn0023000	AAEL010982	AGAP006215, AGAP006216	Minor
Methyltransferase 2	mt2	PPAI010989	FBgn0028707	AAEL006166	AGAP012836, AGAP004101	None
Mitochondrial inner membrane import translocase	Tim9	PPAI007284	FBgn0027358	AAEL002486	AGAP007167	Minor
Mitogen activated protein kinase kinase	Mekk	PPAI009824	FBgn0024329	AAEL010466	AGAP002371	Major
Mixed lineage kinase	Mlk	PPAI001629	FBgn0030018	AAEL012999	AGAP002710	Minor
Multidrug Resistance protein 1	mrp1	PPAI000774	FBgn0032456	AAEL004743	AGAP009835	None
Multidrug resistance protein 49	Mdr49	PPAI006063	FBgn0004512	AAEL010379	AGAP005639	Major
Myocardin-related transcription factor	Mrtf	PPAI007609	FBgn0052296	AAEL007304	AGAP001472	Major
p38 map kinase	p38	PPAI008377	FBgn0024846	AAEL008379	AGAP012148	Minor
Painless	pain	PPAI003852	FBgn0060296	AAEL006835	AGAP012995, AGAP013366, AGAP013463	None
Para-like sodium channel	para	PPAI003387	FBgn0264255	AAEL008297	AGAP004707	None
Phosphoglycerate mutase family member	Pgam	PPAI001812	FBgn0023517	AAEL006915	AGAP002535	Minor
Phosphomannomutase	PMM	PPAI004644	FBgn0036300	AAEL009497	AGAP011353	Major
Poly (ADP-ribose) glycohydrolase	Parg	PPAI009486	FBgn0023216	AAEL001470	AGAP000589	Minor
Prohibitin	l(2)37Cc	PPAI008827	FBgn0002031	AAEL009345	AGAP009323	None
Protein tumerous imaginal disc	Ptid	PPAI003201	FBgn0002174	AAEL011055, AAEL007728	AGAP007565	Minor
Protein-Tyrosine phosphatase 61F	Ptp61F	PPAI006334	FBgn0267487	AAEL001919	AGAP005352	None
Ras which interacts with Calmodulin	Ric	PPAI009427	FBgn0265605	AAEL009180, AAEL015232	AGAP005159	Minor
RNA binding musashi-like protein	msi	PPAI009515	FBgn0011666	AAEL006057	AGAP001993	Major
Rutebaga	rut	PPAI001426	FBgn0003301	AAEL017420, AAEL009022	AGAP000727	Major
Sentrin specific protease	Ulp1	PPAI004288	FBgn0027603	AAEL008952	n/a	None
Similar-like hypoxia inducible factor	sima	PPAI002345	FBgn0266411	AAEL015383,AAEL001097	AGAP002942	Major
Sorting nexin 33 isoform X1	SH3PX1	PPAI002620	FBgn0040475	AAEL003416	AGAP011751	None
Synapsin	syn	PPAI003266	FBgn0004575	AAEL004549	AGAP003318	Major
Tango	tgo	PPAI009623	FBgn0264075	AAEL010343	AGAP009748	None
Technical knockout	tko	PPAI000676	FBgn0003714	AAEL008169	AGAP013102	None
Temperature induced paralytic E sodium channel	tipE	PPAI002431	FBgn0003710	AAEL002127	AGAP002820	Major
THO complex subunit 1	THO1	PPAI006037	FBgn0037382	AAEL002563	AGAP004070	None
THO complex subunit 2	tho2	PPAI001341	FBgn0031390	AAEL001716	AGAP008236	None
Transient receptor potential A1	TrpA1	PPAI004036	FBgn0035934	AAEL001268, AAEL009419	AGAP004863	Major
Tuberous sclerosis complex 1	Tsc1	PPAI007877	FBgn0026317	AAEL002548	AGAP003445	Major
Tuberous sclerosis complex 2	Tsc2	PPAI010500	FBgn0005198	AAEL007712	AGAP011123	Major
Unc-45	unc-45	PPAI010371	FBgn0010812	AAEL009168, AAEL010948	AGAP003727	None
Up frameshift suppressor 1	Upf1	PPAI010838	FBgn0030354	AAEL011817	AGAP001133	None
Vacuolar H[+] ATPase subunit	Vha68-1	PPAI004876	FBgn0265262	AAEL008787	AGAP003153	None
Vanin-like protein	Vnnl	PPAI008082	FBgn0040069	AAEL002681, AAEL006034, AAEL006023, AAEL015162	AGAP010733	None
