# Supplementary material for: Genomic analysis of two phlebotomine sand fly vectors of Leishmania from the New and Old World
Source: PLoS Negl Trop Dis. 2023 Apr 12;17(4):e0010862. doi: 10.1371/journal.pntd.0010862 (PMC10138862; doi:10.1371/journal.pntd.0010862)
Supplement: S24 Table — (XLSX) [file pntd.0010862.s026.xlsx]

## Sheet: Lu. longipalpis
Table S24: Lutzomyia longipalpis Cuticular Genes
Lu. longipalpis Vectorbase Gene ID	Gene	Symbol	Family	D. melanogaster	Ae. aegypi	An. gambiae	Required Revisions
LLOJ000008	CG13643	CG13643	CPAP1	FBpp0302610	AAEL006933	AGAP028105	Y
LLOJ000231	CG13676	CG13676	CPAP1	FBpp0305000	AAEL004279	AGAP005489	Y
LLOJ000690	CG32036	CG32036	CPAP1	FBpp0113017	AAEL005622	AGAP001203	Y
LLOJ000711	CG14304	CG14304	CPAP1	FBpp0112989	AAEL011586	AGAP009479	Y
LLOJ001937	CG12009	CG12009	CPAP1	FBpp0300633	AAEL012013	AGAP005586	Y
LLOJ002193	CG14608	CG14608	CPAP1	FBpp0292311	AAEL011586	AGAP010302	Y
LLOJ002468	CG14880	CG14880	CPAP1	FBpp0082770	AAEL006201	AGAP003751	Y
LLOJ006484	CG14608	CG14608	CPAP1	FBpp0292311	AAEL011586	AGAP010302	Y
LLOJ006974	CG32036	CG32036	CPAP1	FBpp0113017	AAEL005622	AGAP001203	Y
LLOJ007841	CG6757	CG6757	CPAP1	FBpp0303036	AAEL003496	AGAP007089	Y
LLOJ002676	obstruct-A	obst	CPAP3	FBpp0297663	AAEL012245	AGAP000989	Y
LLOJ005620	CG10725	CG10725	CPAP3	FBpp0089010	AAEL002625	AGAP028110	Y
LLOJ007615	Gasp	Gasp	CPAP3	FBpp0111835	AAEL013766	AGAP003308	N
LLOJ009444	CG10725	CG10725	CPAP3	FBpp0089010	AAEL002625	AGAP028110	Y
LLOJ001501	Cuticular Protein	CG8543	CPF	FBpp0076573	AAEL000890	AGAP001664	Y
LLOJ008723	Cuticular Protein	CG8541	CPF	FBpp0076572	AAEL011068	AGAP004690	Y
LLOJ004690	CG13042	CG13042	CPLCA	FBpp0075191	AAEL001704	AGAP006148	Y
LLOJ004691	CG13042	CG13042	CPLCA	FBpp0075191	AAEL001704	AGAP006148	Y
LLOJ006190	CG34462	CG34462	CPR_Uncl	FBpp0111680	AAEL003269	AGAP009162	Y
LLOJ008765	Cuticular Protein 67B	Cpr67B	CPR_Uncl	FBpp0076183	AAEL004588	AGAP006497	Y
LLOJ002517	Cuticular Protein 62Bb	Cpr62Bb	RR-1	FBpp0305097	AAEL011045	AGAP006829	Y
LLOJ002518	Cuticular Protein 62Bb	Cpr62Bb	RR-1	FBpp0305097	AAEL011043	AGAP006830	Y
LLOJ003218	Cuticular Protein 65Av	Cpr65Av	RR-1	FBpp0076732	AAEL013515	AGAP005996	Y
LLOJ003219	Cuticular Protein 65Av	Cpr65Av	RR-1	FBpp0076732	AAEL011444	AGAP005996	Y
LLOJ004217	Cuticular Protein 62Bb	Cpr62Bb	RR-1	FBpp0305097	AAEL011045	AGAP006829	Y
LLOJ004632	Cuticular Protein 47Ea	Cpr47Ea	RR-1	FBpp0087286	AAEL014419	AGAP009879	Y
LLOJ005050	Cuticular Protein 57A	Cpr57A	RR-1	FBpp0289081	AAEL000419	AGAP002726	Y
LLOJ005175	diskette	dik	RR-1	FBpp0074284	AAEL004675	AGAP010459	N
LLOJ005497	Pupal Cuticular Protein	Lcp65Av	RR-1	FBpp0076732	AAEL013515	AGAP006001	Y
LLOJ005501	Cuticular Protein 78E	Cpr78E	RR-1	FBpp0078117	AAEL002440	AGAP006006	Y
LLOJ005502	Cuticular Protein 12A	Cpr12A	RR-1	FBpp0073615	AAEL002452	AGAP006009	Y
LLOJ005503	Cuticular Protein 47Eb	Cpr47Eb	RR-1	FBpp0033598	AAEL015460	AGAP009876	Y
LLOJ005504	Larval Cuticular Protein	Lcp65Ac	RR-1	FBpp0076700	AAEL011444	AGAP006003	Y
LLOJ005505	Cuticular Protein 65Az	Cpr65Az	RR-1	FBpp0076704	AAEL001735	AGAP006013	Y
LLOJ005696	Cuticular Protein 65Ec	Cpr65Ec	RR-1	FBpp0035737	AAEL008285	AGAP005459	Y
LLOJ006053	Cuticular Protein 50Cb	Cpr50Cb	RR-1	FBpp0086756	AAEL008764	AGAP012466	Y
LLOJ006193	Cuticular Protein 49Ae	Cpr49Ae	RR-1	FBpp0087031	AAEL003259	AGAP009871	Y
LLOJ006195	Cuticular Protein 49Ab	Cpr49Ab	RR-1	FBpp0087025	AAEL003235	AGAP009874	Y
LLOJ006197	Cuticular Protein 49Aa	Cpr49Aa	RR-1	FBpp0112271	AAEL003272	AGAP009876	Y
LLOJ006199	Cuticular Protein 47Ee	Cpr47Ee	RR-1	FBpp0087215	AAEL014416	AGAP012728	Y
LLOJ007167	Cuticular Protein 72Eb	Cpr72Eb	RR-1	FBpp0075182	AAEL011458	AGAP006931	Y
LLOJ008046	Cuticular Protein	Cpr	RR-1	N/A	AAEL009005	AGAP006848	Y
LLOJ007438	Cuticular Protein 72Eb	Cpr72Eb	RR-2	FBpp0075141	AAEL013030	AGAP006931	Y
LLOJ007439	Cuticular Protein 92F	Cpr92F	RR-2	FBpp0083327	AAEL015119	AGAP000047	Y
LLOJ000190	Cuticular Protein	Cpr	RR-2	N/A	AAEL012090	AGAP000745	Y
LLOJ000400	Cuticular Protein	Cpr	RR-2	N/A	AAEL008997	AGAP006848	Y
LLOJ000603	Cuticular Protein 97Ea	Cpr97Ea	RR-2	FBpp0084506	AAEL003027	AGAP000345	Y
LLOJ000829	Cuticular Protein 50Ca	Cpr50Ca	RR-2	FBpp0086755	AAEL008759	AGAP010717	Y
LLOJ001386	CG13670	CG13670	RR-2	FBpp0076431	AAEL007739	AGAP006321	Y
LLOJ002420	Cuticular Protein 76Bb	Cpr76Bb	RR-2	FBpp0074702	AAEL009005	AGAP006866	Y
LLOJ002421	Cuticular Protein 76Bc	Cpr76Bc	RR-2	FBpp0304993	AAEL008970	AGAP006867	Y
LLOJ002877	Cuticular Protein 47Ef	Cpr47Ef	RR-2	FBpp0291859	AAEL004951	AGAP010887	Y
LLOJ004294	Cuticular Protein	Cpr	RR-2	N/A	AAEL014983	AGAP006865	Y
LLOJ005682	Cuticular Protein 66D	Cpr66D	RR-2	FBpp0076294	AAEL003112	AGAP006261	Y
LLOJ005712	Cuticular Protein 56F	Cpr56F	RR-2	FBpp0085613	AAEL008765	AGAP012462	Y
LLOJ005917	resillin	resillin	RR-2	FBpp0086175	AAEL008754	AGAP012487	N
LLOJ005918	resillin	resillin	RR-2	FBpp0086175	AAEL008754	AGAP012487	N
LLOJ006524	CG43367	CG43367	RR-2	FBpp0298311	AAEL002114	AGAP003389	Y
LLOJ006525	Cuticular Protein	Cpr	RR-2	N/A	AAEL002092	AGAP003385	Y
LLOJ006537	Cuticular Protein 84Ag	Ccp84Ag	RR-2	FBpp0081187	AAEL009803	AGAP008960	Y
LLOJ006538	Cuticular Protein 64Ad	Cpr64Ad	RR-2	FBpp0073079	AAEL009803	AGAP008960	Y
LLOJ007166	Cuticular Protein 72Ec	Cpr72Ec	RR-2	FBpp0075182	AAEL013030	AGAP006931	Y
LLOJ007350	Pupal Cuticular Protein	Lcp65Ad	RR-2	FBpp0305758	AAEL002449	AGAP002613	Y
LLOJ008045	Cuticular Protein 76Bc	Cpr76Bc	RR-2	FBpp0304993	AAEL008970	AGAP006867	Y
LLOJ009584	Cuticular Protein	Cpr	RR-2	N/A	AAEL002092	AGAP003385	Y
LLOJ009609	Cuticular Protein	Cpr	RR-2	N/A	AAEL014973	AGAP006858	Y
LLOJ009610	Cuticular Protein	Cpr	RR-2	N/A	AAEL009005	AGAP006856	Y
LLOJ009612	Cuticular Protein	Cpr	RR-2	N/A	AAEL008979	AGAP006864	Y
LLOJ009893	Cuticular Protein 92A	Cpr92A	RR-2	FBpp0083221	AAEL009803	AGAP001668	Y
LLOJ009933	Cuticular Protein 73D	Cpr73D	RR-2	FBpp0112089	AAEL006737	AGAP006369	Y
LLOJ000600	Tweedle T	TwdlT	TWDL	FBpp0084471	AAEL017015	AGAP000352	Y
LLOJ004281	Tweedle T	TwdlT	TWDL	FBpp0084471	AAEL017015	AGAP000352	Y
LLOJ006105	Tweedle E	TwdlE	TWDL	FBpp0079185	AAEL017015	AGAP000352	Y
LLOJ009522	Tweedle Beta	TwdlBeta	TWDL	FBpp0087168	AAEL017015	AGAP000352	Y

## Sheet: Ph. papatasi
Table S24: Phlebotomus papatasi Cuticular Genes
Ph. papatasi Vectorbase Gene ID	Gene	Symbol	Family	D. melanogaster	Ae. gegypi	An. gambiae	Required Revisions
PPAI001796	CG8192	CG8192	CPAP1	FBpp0086487	AAEL001553	AGAP007613	Y
PPAI003916	CG14607	CG14607	CPAP1	FBpp0292310	AAEL014445	AGAP010302	Y
PPAI004179	CG32036	CG32036	CPAP1	FBpp0113017	AAEL005622	AGAP001203	Y
PPAI006757	CG14304	CG14304	CPAP1	FBpp0112989	AAEL011586	AGAP009479	Y
PPAI006890	CG14301	CG14301	CPAP1	FBpp0288638	AAEL013117	AGAP009480	Y
PPAI006920	CG5767	CG5756	CPAP1	FBpp0303036	AAEL003496	AGAP007089	Y
PPAI008794	CG14608	CG14608	CPAP1	FBpp0292311	AAEL011586	AGAP010302	Y
PPAI010490	CG13643	CG13643	CPAP1	FBpp0302610	AAEL007483	AGAP002052	Y
PPAI001263	obstructor-E	obst-E	CPAP3	FBpp0078794	AAEL011897	AGAP009405	Y
PPAI001604	obstructor-B	obst-B	CPAP3	FBpp0079524	AAEL013222	AGAP009790	Y
PPAI004716	Gasp	Gasp	CPAP3	FBpp0078268	AAEL013766	AGAP003308	Y
PPAI004741	Peritrophin-A	Peritrophin-A	CPAP3	FBpp0077028	AAEL009585	AGAP000986	Y
PPAI004749	Peritrophin-A	Peritrophin-A	CPAP3	FBpp0077028	AAEL009585	AGAP000986	Y
PPAI004750	obstructor-A	obst-A	CPAP3	FBpp0297663	AAEL012245	AGAP000989	Y
PPAI002321	CG8541	CG8541	CPF	FBpp0076572	AAEL011068	AGAP004690	Y
PPAI005554	CG8543	CG8543	CPF	FBpp0076573	AAEL000890	AGAP010901	Y
PPAI004733	CG13044	CG13044	CPLCA	FBpp0075225	AAEL001704	AGAP006145	Y
PPAI003971	CG7203	CG7203	CPLCG	FBpp0312122	AAEL002187	AGAP008459	Y
PPAI001139	Cuticular Protein 50Cb	Cpr50Cb	CPR_Uncl	FBpp0086175	AAEL017142	AGAP000177	Y
PPAI003073	Cuticular Protein 56F	Cpr56F	CPR_Uncl	FBpp0085613	AAEL008754	AGAP012487	Y
PPAI005524	Cuticular Protein 65Ec	Cpr65Ec	CPR_Uncl	FBpp0076618	AAEL008285	AGAP005459	Y
PPAI005525	Pupal Cuticular Protein	Pcp	CPR_Uncl	FBpp0079016	AAEL008289	AGAP005459	Y
PPAI005527	Septin 2	Sep2-PA	CPR_Uncl	FBpp0083352	AAEL004668	AGAP011532	Y
PPAI009711	Cuticular Protein 56F	Cpr56F	CPR_Uncl	FBpp0085613	AAEL008765	AGAP012462	Y
PPAI000923	Cuticular Protein 76Bd	Cpr76Bd	RR-1	FBpp0304995	AAEL011504	AGAP006868	Y
PPAI000924	Cuticular Protein 76Bc	Cpr76Bc	RR-1	FBpp0304993	AAEL008970	AGAP006867	Y
PPAI000925	Cuticular Protein 76Bb	Cpr76Bb	RR-1	FBpp0074702	AAEL009005	AGAP006866	Y
PPAI000927	Cuticular Protein 62Ba	Cpr62Ba	RR-1	FBpp0288836	AAEL009002	AGAP006838	Y
PPAI000944	Cuticular Protein 73D	Cpr73D	RR-1	FBpp0112089	AAEL006737	AGAP006369	Y
PPAI001238	Cuticular Protein 47Ea	Cpr47Ea	RR-1	FBpp0087286	AAEL003711	AGAP009879	Y
PPAI001239	Cuticular Protein 47Ee	Cpr47Ee	RR-1	FBpp0087215	AAEL014416	AGAP009878	Y
PPAI001921	Cuticular Protein 97Ea	Cpr97Ea	RR-1	FBpp0084506	AAEL012088	AGAP000744	Y
PPAI002038	Cuticular Protein	Cpr	RR-1	N/A	AAEL014987	AGAP006858	Y
PPAI002218	Cuticular Protein 47Ea	Cpr47Ea	RR-1	FBpp0087286	AAEL014419	AGAP009879	Y
PPAI002332	Cuticular Protein 49	Cpr49	RR-1	FBpp0087035	AAEL003216	AGAP009868	Y
PPAI002939	Cuticular Protein 49Ab	Cpr49Ab	RR-1	FBpp0087025	AAEL003232	AGAP009874	Y
PPAI002940	Pupal Cuticular Protein	Pcp	RR-1	FBpp0079016	AAEL003272	AGAP009875	Y
PPAI002941	Cuticular Protein 49Ae	Cpr49Ae	RR-1	FBpp0087031	AAEL003259	AGAP009871	Y
PPAI002942	Cuticular Protein 49Af	Cpr49Af	RR-1	FBpp0311713	AAEL003221	AGAP009870	Y
PPAI003072	Cuticular Protein 97Eb	Cpr97Eb	RR-1	FBpp0084505	AAEL003041	AGAP000344	Y
PPAI003900	Cuticular Protein 92F	Cpr92F	RR-1	FBpp0083327	AAEL015119	AGAP000047	Y
PPAI004050	Cuticular Protein	Cpr	RR-1	N/A	AAEL009005	AGAP006857	Y
PPAI005059	bancal	bl	RR-1	FBpp0089364	AAEL014419	AGAP005015	Y
PPAI005526	Pupal Cuticular Protein	Pcp	RR-1	FBpp0079016	AAEL008289	AGAP005459	Y
PPAI005622	Cuticular Protein 65Av	Cpr65Av	RR-1	FBpp0076732	AAEL013515	AGAP006001	Y
PPAI005624	Cuticular Protein 65Av	Cpr65Av	RR-1	FBpp0076732	AAEL013515	AGAP005996	Y
PPAI005625	Cuticular Protein 65Av	Cpr65Av	RR-1	FBpp0076732	AAEL013515	AGAP005996	Y
PPAI005626	Cuticular Protein 65Av	Cpr65Av	RR-1	FBpp0076732	AAEL012883	AGAP005996	N
PPAI005627	lethal (3) malignant blood neoplasm	l(3)mbn	RR-1	FBpp0076770	AAEL011451	AGAP005995	Y
PPAI007059	Cuticular Protein 49Aa	Cpr49Aa	RR-1	FBpp0112271	AAEL003272	AGAP009876	Y
PPAI007060	Cuticular Protein 49Ab	Cpr49Ab	RR-1	FBpp0087025	AAEL003235	AGAP009874	Y
PPAI007283	Larval Cuticular Protein 65Ad	Lcp65Ad	RR-1	FBpp0305758	AAEL002449	AGAP002613	Y
PPAI007450	Cuticular Protein 47Ef	Cpr47Ef	RR-1	FBpp0291859	AAEL014418	AGAP009877	Y
PPAI007533	Cuticular Protein 76Bb	Cpr76Bb	RR-1	FBpp0074702	AAEL009807	AGAP006837	Y
PPAI007636	CG15515	CG15515	RR-1	FBpp0304702	AAEL015460	AGAP006002	Y
PPAI008220	Adult Cuticular Protein	Cpr	RR-1	N/A	AAEL008969	AGAP006859	Y
PPAI009060	Cuticular Protein 65Aw	Cpr65Aw	RR-1	FBpp0297891	AAEL015460	AGAP006001	Y
PPAI009072	Cuticular Protein 65Az	Cpr65Az	RR-1	FBpp0076704	AAEL001735	AGAP006012	Y
PPAI009742	Cuticular Protein 62Bb	Cpr62Bb	RR-1	FBpp0305097	AAEL011043	AGAP006830	Y
PPAI009743	Cuticular Protein 62Bc	Cpr62Bc	RR-1	FBpp0035281	AAEL011045	AGAP006829	Y
PPAI009744	Cuticular Protein 66Cb	Cpr66Cb	RR-1	FBpp0076328	AAEL013380	AGAP006828	Y
PPAI010782	Cuticular Protein 65Ec	Cpr65Ec	RR-1	FBpp0076618	AAEL008285	AGAP005459	Y
PPAI000410	Cuticular Protein 11A	Cpr11A	RR-2	FBpp0073483	AAEL013683	AGAP000085	Y
PPAI002037	Cuticular Protein	Cpr	RR-2	N/A	N/A	AGAP006859	Y
PPAI002038	Cuticular Protein	Cpr	RR-2	N/A	AAEL014987	AGAP006858	Y
PPAI002283	Cuticular Protein 100A	Cpr100A	RR-2	FBpp0085072	AAEL003049	AGAP000820	Y
PPAI002426	CG34461	Cpr66Ca	RR-2	FBpp0305270	AAEL011504	AGAP006283	Y
PPAI002427	CG34462	CG34462	RR-2	FBpp0111680	AAEL011501	AGAP013248	Y
PPAI002760	Cuticular Protein 92F	Cpr92F	RR-2	FBpp0083327	AAEL015119	AGAP000047	Y
PPAI002808	CG8927	CG8927	RR-2	FBpp0310843	AAEL012090	AGAP000745	Y
PPAI003325	Cuticular Protein 50Cb	Cpr50Cb	RR-2	FBpp0086756	AAEL008764	AGAP012466	Y
PPAI003841	Cuticular Protein	Cpr	RR-2	N/A	AAEL002092	AGAP003385	Y
PPAI003842	Cuticular Protein 64Ab	Cpr64Ab	RR-2	FBpp0073109	AAEL002110	AGAP003378	Y
PPAI003843	Cuticular Protein 64Ad	Cpr64Ad	RR-2	FBpp0073079	AAEL002110	AGAP003390	Y
PPAI006635	Cuticular Protein 56F	Cpr56F	RR-2	FBpp0085613	AAEL008765	AGAP012462	Y
PPAI006706	CG10625	CG10625	RR-2	FBpp0271739	AAEL018209	AGAP011506	Y
PPAI007221	Cuticular Protein	Cpr	RR-2	N/A	AAEL015163	AGAP001668	Y
PPAI008738	Cuticular Protein 47Ef	Cpr47Ef	RR-2	FBpp0291859	AAEL004951	AGAP010887	Y
PPAI009993	Cuticular Protein	Cpr	RR-2	N/A	AAEL004776	AGAP010128	Y
PPAI010171	Cuticular Protein 50Cb	Cpr50Cb	RR-2	FBpp0086756	AAEL008726	AGAP010717	Y
PPAI002105	Tweedle T	TwdlT	TWDL	FBpp0084471	AAEL013793	AGAP000352	Y
PPAI002309	Tweedle T	TwdlT	TWDL	FBpp0084471	AAEL017015	AGAP000352	Y
PPAI004510	Tweedle Beta	TWdlBeta	TWDL	FBpp0087168	AAEL014994	AGAP004576	Y
PPAI006993	Tweedle E	TwdlE	TWDL	FBpp0079185	AAEL009478	AGAP000537	Y
