# Supplementary material for: Genomic analysis of two phlebotomine sand fly vectors of Leishmania from the New and Old World
Source: PLoS Negl Trop Dis. 2023 Apr 12;17(4):e0010862. doi: 10.1371/journal.pntd.0010862 (PMC10138862; doi:10.1371/journal.pntd.0010862)
Supplement: S25 Table — (XLSX) [file pntd.0010862.s027.xlsx]

## Sheet: Lu. longipalpis
Table S25: Lutzomyia longipalpis Juvenile Hormone Genes
Lu. longipalpis Vectorbase Gene ID	Gene	Symbol	D. melanogaster	Ae. aegypi	An. gambiae	Required Revision
LLOJ007479	paralytic	para	FBpp0292720	AAEL006019	AGAP004707	N
LLOJ000799	short gastrulation	sog	FBpp0304148	AAEL005627	AGAP000472	N
LLOJ004071	Juvenile hormone epoxide hydrolase 1	jheh1	FBpp0085807	AAEL011314	AGAP008684	N
LLOJ004199	Juvenile hormone epoxide hydrolase 2	jheh2	FBpp0311868	AAEL011313	AGAP008686	N
LLOJ005310	Vacuolar H+ ATPase 44kD subunit	Vha44	FBpp0288471	AAEL005173	AGAP005845	N
LLOJ005486	Haemolymph juvenile hormone binding	CG3246	FBpp0077261	AAEL009927	AGAP002341	N
LLOJ008548	Juvenile hormone esterase	Jhe	FBpp0290965	AAEL005200	AGAP005834	N
LLOJ005938	ultraspiracle	usp	FBpp0305937	AAEL000395	AGAP002095	N
LLOJ001255	sine oculis	so	FBpp0089177	AAEL009170	AGAP011695	N
LLOJ004815	Chd64	Chd64	FBpp0073126	AAEL006922	AGAP001313	N
LLOJ000605	tailless	tll	FBpp0085071	AAEL003020	AGAP000819	N
LLOJ008362	Haemolymph juvenile hormone binding	CG10264	FBpp0082676	AAEL013324	AGAP001982	N
LLOJ000266	ftz transcription factor 1	ftz-f1	FBpp0074853	AAEL002062	AGAP005661	N
LLOJ007734	Jhl-21	Jhl-21	FBpp0087449	AAEL010336	AGAP009743	N
LLOJ001069	glass	gl	FBpp0083005	AAEL002390	AGAP004331	N
LLOJ005381	Haemolymph juvenile hormone binding	CG3776	FBpp0310109	AAEL007196	AGAP009891	N
LLOJ000480	apterous	ap	FBpp0085394	AAEL008694	AGAP008980	N
LLOJ008363	Haemolymph juvenile hormone binding	CG2016	FBpp0297105	AAEL013323	AGAP001983	N
LLOJ008361	Haemolymph juvenile hormone binding	CG2016	FBpp0307387	AAEL014366	AGAP001981	N
LLOJ008364	Haemolymph juvenile hormone binding	CG1124	FBpp0078482	AAEL013327	AGAP013533	N
LLOJ009149	Haemolymph juvenile hormone binding	CG15497	FBpp0083512	AAEL013325	AGAP001984	N
LLOJ005012	Haemolymph juvenile hormone binding	CG33680	FBpp0091002	AAEL001323	AGAP028142	N
LLOJ003576	juvenile hormone acid methyltransferase	jhamt	FBpp0309208	AAEL006280	AGAP005256	N
LLOJ006987	Haemolymph juvenile hormone binding	CG11854	FBpp0308366	AAEL011966	AGAP012703	N
LLOJ008792	takeout	to	FBpp0308365	AAEL011966	AGAP004262	N
LLOJ000874	FK506-binding protein 1	FK506-bp1	FBpp0082574	AAEL003303	AGAP007473	N
LLOJ006030	Haemolymph juvenile hormone binding	CG11852	FBpp0084184	AAEL011966	AGAP012703	N
LLOJ007016	Haemolymph juvenile hormone binding	CG13618	FBpp0084027	AAEL011966	AGAP012703	N
LLOJ003590	juvenile hormone-inducible protein, putative		N/A	AAEL004023	AGAP003220	N
LLOJ001973	Haemolymph juvenile hormone binding	CG5867	FBpp0080029	AAEL004987	AGAP008182	N
LLOJ005637	giant	gt	FBpp0070444	AAEL009376	AGAP001880	N
LLOJ007068	*More closely related to gce gene, Methoprene-tolerant	met	FBpp0301991	AAEL001746	AGAP006022	N
LLOJ003890	Malate dehydrogenase 1	Mdh1	FBpp0311560	N/A	N/A	N
LLOJ008974	Yolk-protein, vitellogenin *Closer related to vitellogenin	Yp	FBpp0071359	AAEL006966	AGAP009104	N
LLOJ006997	Yolk-protein, vitellogenin *Closer related to vitellogenin	Yp	FBpp0308710	AAEL012311	AGAP005013	N
LLOJ008286	Yolk-protein, vitellogenin *Closer related to vitellogenin	Yp	FBpp0308710	AAEL012311	AGAP005013	Y

## Sheet: Ph. papatasi
Table S25: Phlebotomus papatasi Juvenile Hormone Genes
Ph. papatasi Vectorbase Gene ID	Gene	Symbol	D. melanogaster	Ae. aegypi	An. gambiae	Required Revision
PPAI001672	short gastrulation	sog	FBpp0304148	AAEL018236	AGAP000472	N
PPAI002908	Vacuolar H+ ATPase 44kD subunit	Vha44	FBpp0086320	AAEL015594	AGAP009485	N
PPAI000394	paralytic	para	FBpp0292691	N/A	AGAP004707	N
PPAI009818	Juvenile hormone epoxide hydrolase 1	Jheh1	FBpp0085807	AAEL0011314	AGAP008684	N
PPAI004780	Juvenile hormone epoxide hydrolase 2	Jheh2	FBpp0311868	AAEL0011313	AGAP008685	N
PPAI004470	Jhl-1	Jhl-1	FBpp0087449	AAEL010336	AGAP005109	N
PPAI006829	Juvenile hormone esterase	Jhe	FBpp0290965	AAEL004323	AGAP005834	N
PPAI006912	Jhedup	Jhedup	FBpp0086361	AAEL005210	AGAP005837	N
PPAI009809	Haemolymph juvenile hormone binding	CG3246	FBpp0077261	AAEL009927	AGAP002341	N
PPAI009068	Chd64	Chd64	FBpp0073126	AAEL006922	AGAP000749	N
PPAI001367	Haemolymph juvenile hormone binding	CG15497	FBpp0083512	AAEL013325	AGAP001984	N
PPAI009891	Haemolymph juvenile hormone binding	CG10175	FBpp0311034	AAEL007486	AGAP002391	N
PPAI000899	juvenile hormone acid methyltransferase	jhamt	FBpp0309208	AAEL006280	AGAP005256	N
PPAI010395	ftz transcription factor 1	ftz-f1	FBpp0074853	AAEL002062	AGAP005661	N
PPAI010173	Haemolymph juvenile hormone binding	CG3776	FBpp0310109	AAEL007196	AGAP009891	N
PPAI001860	Haemolymph juvenile hormone binding	CG10264	FBpp0082676	AAEL013324	AGAP001982	N
PPAI009697	sine oculis	so	FBpp0089177	AAEL009170	AGAP011695	N
PPAI001859	Haemolymph juvenile hormone binding	CG1124	FBpp0078482	AAEL013327	AGAP013533	N
PPAI005409	ultraspiracle	usp	FBpp0305937	AAEL000395	AGAP002095	N
PPAI007441	Haemolymph juvenile hormone binding	CG13618	FBpp0084027	AAEL011966	AGAP011167	N
PPAI012824	takeout	to	FBpp0308365	AAEL011966	AGAP004262	N
PPAI010560	glass	gl	FBpp0083005	N/A	AGAP004331	N
PPAI001532	FK506-binding protein 1	FK506-bp1	FBpp0082574	AAEL003303	AGAP007473	N
PPAI002209	tailless	tll	FBpp0085071	AAEL003020	AGAP000819	N
PPAI001861	Haemolymph juvenile hormone binding	CG2016	FBpp0297106	AAEL014366	AGAP001981	N
PPAI009982	Haemolymph juvenile hormone binding	CG5867	FBpp0080029	AAEL004987	AGAP008182	N
PPAI000977	giant	gt	FBpp0070444	AAEL009376	AGAP001880	N
PPAI000938	Haemolymph juvenile hormone binding	CG14457	FBpp0100135	AAEL008307	AGAP000750	N
PPAI000466	Haemolymph juvenile hormone binding	CG33680	FBpp0091002	AAEL001323	AGAP028142	N
PPAI007045	Haemolymph juvenile hormone binding	CG31189	FBpp0290041	AAEL011966	AGAP004262	N
PPAI006506	Yolk-protein, vitellogenin *Closer related to vitellogenin	Yp	FBpp0308710	AAEL012311	AGAP005103	Y
PPAI003061	Yolk-protein, vitellogenin *Closer related to vitellogenin	Yp	FBpp0073652	AAEL000828	AGAP005103	Y
PPAI001123	Yolk-protein, vitellogenin *Closer related to vitellogenin	Yp	FBpp0071359	AAEL005815	AGAP005103	Y
PPAI001922	apterous	ap	FBpp0289731	AAEL008685	AGAP008979	Y
PPAI008795	Haemolymph juvenile hormone binding	CG5867	FBpp0080029	AAEL004987	AGAP008182	N
