# Supplementary material for: Genomic analysis of two phlebotomine sand fly vectors of Leishmania from the New and Old World
Source: PLoS Negl Trop Dis. 2023 Apr 12;17(4):e0010862. doi: 10.1371/journal.pntd.0010862 (PMC10138862; doi:10.1371/journal.pntd.0010862)
Supplement: S27 Table — (XLSX) [file pntd.0010862.s029.xlsx]

## Sheet: Lu. longipalpis
Table S27: Lutzomyia longipalpis Antioxidant Genes
Gene Name	Gene Symbol	Lu. longipalpis Vectorbase Gene ID	D. melanogaster	Ae. aegypti	An. gambiae	Revisions required
Acyl-coa dehydrogenase	acd	LLOJ008579	FBgn0034432	AAEL004778	AGAP008769	Minor
Alphabet-like protein phosphatase	alph	LLOJ007706	FBgn0086361	AAEL003326	AGAP008149	None
Autophagy specific protein 18	Atg18	LLOJ002094	FBgn0032935	AAEL013063	AGAP007970	None
Autophagy specific protein 9	Atg9	LLOJ000395	FBgn0034110	AAEL009105	AGAP001762	Minor
Cardinal-like-oxidasae/peroxidase	cd	LLOJ007503	FBgn0263986	AAEL012481, AAEL011941	AGAP012561, AGAP003502	None
Catalase	Cat	LLOJ007605	FBgn0000261	AAEL013407	AGAP004904	None
Chloride intracellular channel	Clic	LLOJ008028	FBgn0030529	AAEL007761	AGAP000943	None
Chorion/haem-binding peroxidase	HPX1	LLOJ006481	FBgn0038511	AAEL002354	AGAP000051	None
Chorion/haem-binding peroxidase	HPX2	LLOJ006480	FBgn0038511	AAEL002354	AGAP000051	None
CREB-regulated transcription coactivator	Crtc	LLOJ007525	FBgn0036746	AAEL008842	AGAP008677	Minor
CYLD-like ubiquitin carboxyl-terminal hydrolase	CYLD	LLOJ007012	FBgn0032210	AAEL013253	AGAP008412	Major
Daxx-like protein	DLP	LLOJ009097	FBgn0031820	AAEL004489	AGAP009432	Minor
DJ-1beta	DJ-1beta	LLOJ002791	FBgn0039802	AAEL004081	AGAP000705	None
Dual oxidase	duox	LLOJ010494	FBgn0031464	AAEL007563	AGAP009978	None
Dual specificity protein phosphatase	dsp	LLOJ005232	FBgn0036844	AAEL001145	AGAP012237	None
Forkhead box subgroup o	foxo	LLOJ008538	FBgn0038197	AAEL012847	AGAP001577	Major
Fumble- like panthotenate kinase	fbl	LLOJ005896	FBgn0011205	AAEL012409	AGAP011715	None
GLaz-like apolipoprotein D	GLaz	LLOJ000084	FBgn0033799	AAEL011278	AGAP005223	None
Glutathione s transferase	GstD	LLOJ004462	FBgn0001149	AAEL001078, AAEL001061	AGAP004164	None
Glutathione s transferase omega 2	GstO2	LLOJ009136	FBgn0035906	AAEL017085	AGAP005749	Minor
Glutathione-S-transferase S 1	GstS1	LLOJ009037	FBgn0010226	AAEL011741	AGAP010404	None
Hangover	hang	LLOJ010026	FBgn0026575	AAEL011847	AGAP010021	Major
Heat shock protein 22	Hsp22	LLOJ005427	FBgn0001223	AAEL013350	AGAP005548	Minor
Immune induced catalase	Icat	LLOJ007355	FBgn0038465	AAEL013171	AGAP009033	None
Inositol triphosphate-3 kianse 1	IP3K1	LLOJ004867	FBgn0032147	AAEL010766	AGAP002194	Minor
Jun-N-Terminal Kinase	Jnk	LLOJ005677	FBgn0000229	AAEL008634	AGAP009461	None
Kelch-like ECH associate protein	Keap	LLOJ005290	FBgn0038475	AAEL005424	AGAP003645	Minor
Locomotion defects	loco	LLOJ001915	FBgn0020278	AAEL007358	AGAP002411	Major
Lon Protease	Lon	LLOJ008442	FBgn0036892	AAEL006474	AGAP010451	N
MEKK1	MEKK1	LLOJ007004	FBgn0024329	AAEL010466	AGAP002371	Major
Menin	Mnn	LLOJ002837	FBgn0031885	AAEL005686	AGAP008130	None
Methionine sulfoxide reductase/ecdysone induced protein	msr	LLOJ008087	FBgn0000565	AAEL000670, AAEL000660	AGAP012394, AGAP012395	None
Methusela	mth	LLOJ002123	FBgn0023000	AAEL010982	AGAP006215, AGAP006216	None
Methyltransferase 2	Mt2	LLOJ001788	FBgn0028707	AAEL006166	AGAP012836, AGAP004101	Major
Moladietz-dual oxidation maturation factor	mol	LLOJ005817	FBgn0086711	AAEL007562	AGAP009976	None
Nicotinamide amidase	naam	LLOJ004470	FBgn0051216	AAEL002995	AGAP001435	Minor
Nlaz-like Apolipoprotein	Nlaz	LLOJ003195	FBgn0053126	AAEL009561	AGAP009281	Major
p38 mapk	p38a	LLOJ007636	FBgn0015765	AAEL008379	AGAP012148	Major
Parkin (E3 ubiquitin ligase)	park	LLOJ008599	FBgn0041100	AAEL004260, AAEL004267	AGAP006580	None
Period	per	LLOJ000134	FBgn0003068	AAEL008141	AGAP001856	Major
Peroxidase	Pxd	LLOJ007354	FBgn0004577	AAEL015354	AGAP010734	Minor
Peroxidasin	Pxn	LLOJ010039	FBgn0011828	AAEL000376	AGAP007237	Major
Peroxinectin/chorion peroxidase	pxt	LLOJ003300	FBgn0261987	AAEL004388	AGAP004038	None
Peroxiredoxin	prx	LLOJ006984	FBgn0033521	AAEL002309	AGAP011824	None
Peroxiredoxin 2540	prx-2540	LLOJ006986	FBgn0033520	AAEL002309	AGAP011824	None
Peroxiredoxin-1	Prx-1	LLOJ008460	FBgn0040309	AAEL004112	AGAP011054	None
Peroxiredoxin-3 like	Prx-3	LLOJ010087	FBgn0038519	AAEL013528	AGAP000396	Major
Peroxiredoxin-6 like	Prx-6	LLOJ004050	FBgn0031479	AAEL009051	AGAP007020	None
Phosphatidylinositol 3-kinase catalytic subunit	Pi3K92E	LLOJ001313	FBgn0015279	AAEL002903	AGAP000018	None
Phospholipid hydroperoxide glutathione peroxidase	PHGPx	LLOJ009243	FBgn0035438	AAEL012069	AGAP004247	None
Pink1-like serine/threonine protein kinase	Pink1	LLOJ003075	FBgn0029891	AAEL011594	AGAP004315	Minor
Rutebaga	rut	LLOJ004622	FBgn0003301	AAEL017420, AAEL009022	AGAP000727	Major
Selenoprotein-like methionine-R-sulfoxide reductase	SelR	LLOJ009961	FBgn0267376	AAEL002620	AGAP013286	Minor
Stress-sensitive B -like ADP/ATP translocase	sesB	LLOJ003254	FBgn0003360	AAEL010884	AGAP002358	None
Succinate dehydrogenase C	SdhC	LLOJ002875	FBgn0037873	AAEL008871	AGAP010672	None
Superoxide dismutase	sod	LLOJ008594	FBgn0003462	AAEL011498, AAEL000259, AAEL000274	AGAP010347	None
Superoxide dismutase 2	Sod2	LLOJ003300	FBgn0010213	AAEL004823	AGAP010517	Major
Superoxide dismutase 3	Sod3	LLOJ010547	FBgn0033631	AAEL006271	AGAP005234	Major
Thioredoxin dependent peroxide reductase	Tdpr	LLOJ002275	FBgn0040308	AAEL014548	AGAP007543	None
Thioredoxin reductase-1	Trxr-1	LLOJ007938	FBgn0020653	AAEL002886	AGAP000565	None
Thor-like Eukaryotic translation initiation factor 4E-binding protein	eif4E-bp	LLOJ007311	FBgn0261560	AAEL001864	AGAP007781	None
Transcription factor A, mitochondrial	TFAM	LLOJ007295	FBgn0038805	AAEL013643, AAEL014794	AGAP008499	None
Trap1-mitochondrial heat shock protein	Trap1	LLOJ003520	FBgn0026761	AAEL000301	AGAP010691	None
unc51-like kinase/Atg1	unc 51	LLOJ007855	FBgn0260945	AAEL003819, AAEL016987	AGAP011295	Minor
Withered-like carnitine o-acyltransferase	withered	LLOJ005074	FBgn0261862	AAEL005458	AGAP010164	None

## Sheet: Ph. papatasi
Table S27: Phlebotomus papatasi Antioxidant Genes
Gene Name	Gene Symbol	Ph. papatasi Vectorbase Gene ID	D. melanogaster	An. aegypti	Ae. gambiae	Revisions required
Alphabet-like protein phosphatase	alph	PPAI010455	FBgn0086361	AAEL003326	AGAP008149	None
Autophagy specific protein 18	Atg18	PPAI000077	FBgn0032935	AAEL013063	AGAP007970	None
Autophagy specific protein 9	Atg9	PPAI002648	FBgn0034110	AAEL009105	AGAP001762	None
Cap-n-collar	cnc	PPAI009244	FBgn0262975	AAEL015467, AAEL005077	AGAP005300	Minor
Cardinal-like oxidase/peroxidase	cd	PPAI001636	FBgn0263986	AAEL012481, AAEL011941	AGAP012561, AGAP003502	None
Catalase	Cat	PPAI006351	FBgn0000261	AAEL013407	AGAP004904	None
Chloride intracellular channel	Clic	PPAI005128	FBgn0030529	AAEL007761	AGAP000943	None
Chorion peroxidase	Cpx	PPAI009865	FBgn0038511	AAEL002354	AGAP000051	Minor
cln3/Batten's disease protein	cln3	PPAI000935	FBgn0036756	AAEL009909	AGAP003934	None
CYLD-like ubiquitin carboxyl-terminal hydrolase	CYLD	PPAI005913	FBgn0032210	AAEL013253	AGAP008412	None
Daxx-like protein	DLP	PPAI001351	FBgn0031820	AAEL004489	AGAP009432	Minor
DJ-1beta	DJ-1beta	PPAI010696	FBgn0039802	AAEL004081	AGAP000705	Minor
Dual oxidase	duox	PPAI003114	FBgn0031464	AAEL007563	AGAP009978	None
Forkhead box subgroup o	foxo	PPAI000724	FBgn0038197	AAEL012847	AGAP001577	Minor
Fumble- like panthotenate kinase	fbl	PPAI009427	FBgn0011205	AAEL012409	AGAP011715	Minor
GLaz-like apolipoprotein D	GLaz	PPAI000239	FBgn0033799	AAEL011278	AGAP005223	Major
Glutathione S transferase	GstD	PPAI010868	FBgn0001149	AAEL001078, AAEL001061	AGAP004164	None
Glutathione-S-transferase S 1	GstS1	PPAI002540	FBgn0010226	AAEL011741	AGAP010404	None
Haem-binding Peroxidase	HPX1	PPAI009674	FBgn0032685	AAEL003933	AGAP008350	Minor
Haem-binding Peroxidase	HPX2	PPAI005168	FBgn0259233	AAEL005416	AGAP003714	Minor
Hangover	hang	PPAI009131	FBgn0026575	AAEL011847	AGAP010021	Major
Inositol triphosphate-3 kianse 1	IP3K1	PPAI003293	FBgn0032147	AAEL010766	AGAP002194	Minor
Jun-N-terminal Kinase	jnk	PPAI005249	FBgn0000229	AAEL008634	AGAP009461	None
Kelch-like ECH associate protein	Keap	PPAI010175	FBgn0038475	AAEL005424	AGAP003645	None
Locomotion defects	loco	PPAI009736	FBgn0020278	AAEL007358	AGAP002411	None
Menin	Mnn	PPAI001130	FBgn0031885	AAEL005686, AAEL005553	AGAP008130	None
Methionine sulfoxide reductase/ecdysone induced protein	msr	PPAI000349	FBgn0000565	AAEL000670, AAEL000660	AGAP012394, AGAP012395	Minor
Methusela	mth	PPAI008623	FBgn0023000	AAEL010982	AGAP006215, AGAP006216	Minor
Methyltransferase 2	mt2	PPAI010989	FBgn0028707	AAEL006166	AGAP012836, AGAP004101	None
Mitogen activated protein kinase kinase	Mekk	PPAI009824	FBgn0024329	AAEL010466	AGAP002371	Major
Moladietz-dual oxidation maturation factor	mol	PPAI003112	FBgn0086711	AAEL007562	AGAP009976	None
Nicotinamide amidase	naam	PPAI002435	FBgn0051216	AAEL002995	AGAP001435	None
Nuclear protein 1	Np1	PPAI003218	FBgn0032400	AAEL003160	n/a	None
p38 map kinase	p38	PPAI008377	FBgn0024846	AAEL008379	AGAP012148	Minor
Parkin (E3 ubiquitin ligase)	park	PPAI004091	FBgn0041100	AAEL004260, AAEL004267	AGAP006580	None
Period	per	PPAI006484	FBgn0003068	AAEL008141	AGAP001856	Minor
Peroxidase	Pxd	PPAI009536	FBgn0004577	AAEL015354	AGAP010734	Major
Peroxinectin/chorion peroxidase	pxt	PPAI012814	FBgn0261987	AAEL004388	AGAP004038	None
Peroxiredoxin 2540	prx-2540	PPAI002050	FBgn0033520	AAEL002309	AGAP011824	Minor
Peroxiredoxin-1	Prx-1	PPAI006220	FBgn0040309	AAEL004112	AGAP011054	None
Peroxiredoxin-3 like	Prx-3	PPAI006237	FBgn0038519	AAEL013528	AGAP000396	None
Peroxiredoxin-5	Prx-5	PPAI003012	FBgn0038570	AAEL007135	AGAP001325	None
Phosphatidylinositol 3-kinase catalytic subunit	Pi3K92E	PPAI005862	FBgn0015279	AAEL002903	AGAP000018	None
Phospholipid hydroperoxide glutathione peroxidase	PHGPx	PPAI010139	FBgn0035438	AAEL012069	AGAP004247	Minor
Ras which interacts with Calmodulin	Ric	PPAI009427	FBgn0265605	AAEL009180, AAEL015232	AGAP005159	Minor
Rutebaga	rut	PPAI001426	FBgn0003301	AAEL017420, AAEL009022	AGAP000727	Major
Selenoprotein-like methionine-R-sulfoxide reductase	SelR	PPAI008065	FBgn0267376	AAEL002620	AGAP013286	None
Stress-sensitive B -like ADP/ATP translocase	sesB	PPAI001953	FBgn0003360	AAEL010884	AGAP002358	Major
Stunted-like ATP synthase subunit	sun	PPAI005180	FBgn0014391	AAEL004060	AGAP005098, AGAP009564, AGAP000260	None
Succinate dehydrogenase C	SdhC	PPAI008179	FBgn0037873	AAEL008871	AGAP010672	Minor
Superoxide dismutase	sod	PPAI005974	FBgn0003462	AAEL011498, AAEL000259, AAEL000274	AGAP010347	Minor
Superoxide dismutase 2	Sod2	PPAI006666	FBgn0010213	AAEL004823	AGAP010517	Minor
Superoxide dismutase 3	Sod3	PPAI005793	FBgn0033631	AAEL006271	AGAP005234	Major
Thioredoxin 2	Trx-2	PPAI003111	FBgn0040070	AAEL010777	AGAP009584	Major
Thioredoxin dependent peroxide reductase	Tdpr	PPAI005157	FBgn0040308	AAEL014548	AGAP007543	None
Thor-like Eukaryotic translation initiation factor 4E-binding protein	eif4E-bp	PPAI008513	FBgn0261560	AAEL001864	AGAP007781	None
Transcription factor A, mitochondrial	TFAM	PPAI004961	FBgn0038805	AAEL013643, AAEL014794	AGAP008499	Minor
Trap1-mitochondrial heat shock protein	Trap1	PPAI002821	FBgn0026761	AAEL000301	AGAP010691	None
unc51-like kinase/Atg1	unc 51	PPAI003929	FBgn0260945	AAEL003819, AAEL016987	AGAP011295	None
Withered-like carnitine o-acyltransferase	whd	PPAI002758	FBgn0261862	AAEL005458	AGAP010164	Minor
