# Supplementary material for: Genomic analysis of two phlebotomine sand fly vectors of Leishmania from the New and Old World
Source: PLoS Negl Trop Dis. 2023 Apr 12;17(4):e0010862. doi: 10.1371/journal.pntd.0010862 (PMC10138862; doi:10.1371/journal.pntd.0010862)
Supplement: S28 Table — (XLSX) [file pntd.0010862.s030.xlsx]

## Sheet: Lu. longipalpis
Table S28: Lutzomyia longipalpis Vitamin MetabolismGenes
Lu. longipalpis Vectorbase Gene ID	Gene	Symbol	D. melanogaster	An. gambiae	Ae. aegypti	Revision Required
LLOJ003887	CG12170 D. Mel. & 3-oxoacyl-[acyl-carrier-protein] synthase		N/A	AGAP002809	AAEL002113	N
LLOJ008292	Vanin-like protein D.Mel. (Pantetheine activity)	Vanin-like	FBgn0040069	AGAP010733	AAEL002681	N
LLOJ009995	CG10238 molybdenum cofactor synthesis 2	Mocs2	FBgn0039280	AGAP013168	AAEL015584	N
LLOJ008404	Sepiapterin reductase (short chain dehyrogenase)	Sptr	FBgn0014032	N/A	N/A	N
LLOJ001196	Dihydrofolate reductase	Dhfr	FBgn0004087	AGAP010278	AAEL007370	N
LLOJ008224	CG2543 & CG31773 Folylpolyglutamate synthetase		FBgn0032779	AGAP004679	AAEL012882	N
LLOJ002185	Dihyropteridine reductase	Dhpr	FBgn0035964	N/A	N/A	N
LLOJ008769	Lipoic Acid Synthase	Las	FBgn0029158	AGAP010568	AAEL009368	N
LLOJ001529	Lipoic Acid Synthase	Las	FBgn0029158	AGAP010568	AAEL009368	N
LLOJ008489	CG8446 lipoyltransferase 1		N/A	AGAP012186	AAEL007881	N
LLOJ005375	CG9804 lipoyltransferase 2		FBgn0037251	AGAP000531	AAEL009657	N
LLOJ007053	CG16758 purine nucleoside phosphorylase		FBgn0035348	AGAP005945	AAEL002269	N
LLOJ003858	CG32549 cytosolic purine 5-nucleotidase		FBgn0052549	AGAP000380	AAEL005833	N
LLOJ001680	CG3362 Pyrimidine 5'-nucleotidase (cN-IIIB)	cN-IIIB	FBgn0034988	AGAP010681	AAEL000258	N
LLOJ005681	CG42249 5'-Nucleotidase/apyrase		FBgn0259101	AGAP007140	AAEL011346	N
LLOJ002740	NAD-dependent methylenetetrahydrofolate	Nmdmc	FBgn0010222	AGAP004677	AAEL014871	N
LLOJ001722	Thymidylate synthase	ts	FBgn0024920	AGAP010457	AAEL013305	N
LLOJ001723	Thymidylate synthase	ts	FBgn0024920	AGAP010457	AAEL013305	N
LLOJ001723	CG34424 5-formyltetrahydrofolate cyclo-ligase		FBgn0085453	AGAP006824	AAEL010694	N
LLOJ004871	CG8665 10-formyltetrahydrofolate dehydrogenase		FBgn0032945	AGAP009591	AAEL010764	N
LLOJ000519	CG6106 allantoinase		FBgn0030914	AGAP000239	AAEL007653	N
LLOJ007452	Suppressor of rudimentary/Dihydroorotate dehydrogenase	su(r	FBgn0086450	AGAP001021	AAEL014199	N
LLOJ000583	Beta-ureidopropionase activity/beta-alanine synthase	pyd3	FBgn0037513	AGAP010299	AAEL010284	N
LLOJ005275	Phosphopantothenoylcysteine synthetase	Ppcs	FBgn0261285	AGAP004311	AAEL014176	N
LLOJ005896	CG5725 pantothenate kinase activity	fbl	FBgn0011205	AGAP011715	AAEL012409	N
LLOJ003214	CG5828 pantothenate kinase activity		FBgn0031682	AGAP010073	AAEL006648	N
LLOJ003067	CG1673 Branched-chain amino acid aminotransferase		FBgn0030482	AGAP000011	AAEL007909	N
LLOJ001286	CG11899 Phosphoserine aminotransferase		FBgn0014427	AGAP004598	AAEL012578	N
LLOJ001350	CG31472 Pyridoxamine 5'-phosphate oxidase, sugarlethal	sgll	FBgn0051472	AGAP002227	AAEL002703	N
LLOJ009373	CG34455 pyridoxal kinase	Pdxk	FBgn0085484	AGAP005929	AAEL009601	N
LLOJ007107	CG6656 acid phosphatase activity		FBgn0038912	AGAP004591	AAEL015151	N
LLOJ007844	CG9449 acid phosphatase activity	Acph-1	FBgn0000032	AGAP002387	AAEL003903	N
LLOJ006172	CG10581 nucleoside-triphosphatase activity		FBgn0037046	AGAP005921	AAEL011713	N
LLOJ009206	CG12264 probable cysteine desulfurase		FBgn0032393	AGAP009094	AAEL010743	N
LLOJ001100	CG14721 Thiamin pyrophosphokinase		FBgn0037942	AGAP002968	AAEL006587	N
LLOJ004643	CG11883, Calcineurin-like phosphoesterase domain		FBgn0033538	AGAP001361	AAEL012154	N
LLOJ005953	Nicotinamide mononucleotide adenylyltransferase	Nmnat	FBgn0039254	AGAP009544	AAEL007908	N
LLOJ007244	Ecto-5'-nucleotidase 2	NT5E-2	FBgn0050104	AGAP003629	AAEL010986	N
LLOJ009119	Ecto-5'-nucleotidase 2	NT5E-2	FBgn0050104	AGAP003629	AAEL010986	N
LLOJ009014	CG33156, NAD+ kinase activity		FBgn0053156	AGAP011122	AAEL000278	N
LLOJ006368	CG3714, Nicotinate phophoribosyltransferase activity		FBgn0031589	AGAP008516	AAEL014217	N
LLOJ001928	Adenosine 3	ade3	FBgn0000053	AGAP009786	AAEL010640	Y
LLOJ003755	Pugilist, methylenetetrahydrofolate dehydrogenase	pug	FBgn0020385	AGAP002830	AAEL006085	Y
LLOJ005316	Bifunctional Phosphopantetheine adenylyltransferase	Ppat-Dpck	FBgn0035632	N/A	N/A	N
LLOJ002277	Ebony activating protein	eap	FBgn0052099	AGAP007546	AAEL013942	N
LLOJ007040	CG4407 Phosphoadenosine phophosulphate reductase		FBgn0030431	AGAP002740	AAEL011099	N
LLOJ003989	Primo-1	Primo-1	FBgn0040077	AGAP007400	AAEL001423	N
LLOJ008982	CG9451 acid phosphatase activity		FBgn0036876	AGAP007400	AAEL001424	N
LLOJ004173	CG5150 alkaline phosphatase		FBgn0035620	N/A	N/A	N
LLOJ004452	CG1809 alkaline phosphatase		FBgn0033423	N/A	N/A	N
LLOJ008256	CG10592 alkaline phosphatase		FBgn0035619	AGAP011302	AAEL003298	N
LLOJ004231	CG8147 alkaline phosphatase		FBgn0043791	AGAP007300	AAEL009077	N
LLOJ005944	CG5656 alkaline phosphatase		FBgn0037083	AGAP001684	AAEL003905	N
LLOJ006460	Punch, GTP cyclohydrolase I	Pu	FBgn0003162	AGAP006441	AAEL002261	N
LLOJ009172	Molybdenum cofactor synthesis 1	Mocs1	FBgn0263241	N/A	N/A	N
LLOJ003286	lethal (3) 72Dp, gamma-glutamyl hydrolase	l(3)72Dp	FBgn0263607	AGAP006670	AAEL000271	N
LLOJ001549	CG8147 alkaline phosphatase		FBgn0043791	AGAP011302	AAEL003298	N
LLOJ008255	CG1809 alkaline phosphatase		FBgn0033423	AGAP011302	AAEL003298	N

## Sheet: Ph. papatasi
Table S28: Phlebotomus papatasi Vitamin Metabolism Genes
Ph. papatasi Vectorbase Gene ID	Gene	Symbol	D. melanogaster	An. gambiae	Ae. aegypti	Revision Required
PPAI001335	Holocarboxylase synthetase	Hcs	FBgn0037332	AGAP001481	AAEL009340	N
PPAI008082	Pantetheine hydrolase activity (Vanin-like)	Vanin-like	FBgn0040069	AGAP010733	AAEL006023	N
PPAI007151	Molybdopterin synthase 2	Mocs2	FBgn0039280	AGAP013168	AAEL015584	N
PPAI001477	sepiapterin reductase/short-chain dehydrogenase	Sptr	FBgn0014032	AGAP008000	AAEL001845	N
PPAI003707	Dihydrofolate reductase	Dhfr	FBgn0004087	AGAP010278	AAEL007370	N
PPAI005073	Short-chain dehydrogenase/reductase SDR	Dhpr	FBgn0035964	AGAP002534	AAEL006836	N
PPAI006170	GTP cyclohydrolase I/Punch	Pu	FBgn0003162	AGAP006441	AAEL002261	N
PPAI004782	Lipoic acid synthase	Las	FBgn0029158	AGAP010568	AAEL009368	N
PPAI000354	CG8446 lipoyltransferase 1		N/A	AGAP012186	AAEL007881	N
PPAI005715	CG11883 5'-nucleotidase activity		FBgn0033538	AGAP007730	AAEL012154	N
PPAI004593	Nicotinamide mononucleotide adenylyltransferase	Nmnat	FBgn0039254	AGAP009544	AAEL007908	N
PPAI009440	CG16758 & CG18128 purine-nucleoside phosphorylase activity		FBgn0035348	AGAP005945	AAEL002269	N
PPAI005876	CG32549 Cytosolic purine 5'-nucleotidase		FBgn0052549	AGAP000380	AAEL005833	N
PPAI010184	CG33156 NAD+ kinase-like		FBgn0053156	AGAP011122	AAEL000278	N
PPAI006109	CG3362 Pyrimidine 5'-nucleotidase	cN-IIIB	FBgn0034988	AGAP010681	AAEL000258	N
PPAI004594	CG3714 nicotinate phosphoribosyltransferase activity		FBgn0031589	AGAP008516	AAEL014217	N
PPAI006440	CG42249 5'-Nucleotidase/apyrase		FBgn0259101	AGAP001601	AAEL011341	N
PPAI005747	CG11089 Bifunctional purine biosynthesis protein		FBgn0039241	AGAP001423	AAEL012825	N
PPAI004362	CG1750 methionyl-tRNA formyltransferase activity		FBgn0039836	AGAP000398	AAEL005279	N
PPAI002644	CG4067 methylenetetrahydrofolate dehydrogenase activity	pug	FBgn0020385	AGAP002830	AAEL006085	N
PPAI002644	CG6415 aminomethyltransferase activity		FBgn0032287	AGAP001124	AAEL010276	N
PPAI003287	CG8665 10-formyltetrahydrofolate dehydrogenase		FBgn0032945	AGAP009591	AAEL010764	N
PPAI005169	Bifunctional phosphopantetheine adenylytransferase	Ppat-Dpck	FBgn0035632	AGAP005460	AAEL003770	N
PPAI005772	CG1673 Branched-chain amino acid aminotransferase		FBgn0030482	AGAP000011	AAEL007909	N
PPAI002266	Suppressor of rudimentary/Dihydroorotate dehydrogenase	su(r	FBgn0086450	AGAP001021	AAEL014199	N
PPAI001004	Phosphopantothenoylcysteine decarboxylase	Ppcdc	FBgn0050290	AGAP011994	AAEL010356	N
PPAI008974	CG5725 pantothenate kinase activity	fbl	FBgn0011205	AGAP011715	AAEL012409	N
PPAI001356	CG5828 pantothenate kinase activity		FBgn0031682	AGAP010073	AAEL006648	N
PPAI008797	CG31472 Pyridoxamine 5'-phosphate oxidase, sugarlethal	sgll	FBgn0051472	AGAP002227	AAEL002703	N
PPAI004756	CG34455 pyridoxal kinase activity	Pdxk	FBgn0085484	AGAP005929	AAEL009601	N
PPAI003010	CG2846 Riboflavin kinase domain		FBgn0014930	AGAP007006	N/A	N
PPAI002201	Prophenoloxidase 1	PPO1	FBgn0261362	AGAP002825	AAEL014544	N
PPAI010450	Prophenoloxidase 1	PPO1	FBgn0261362	AGAP002825	AAEL014544	N
PPAI001760	CG6656 lysosomal acid phosphatase		FBgn0038912	AGAP004591	AAEL013276	N
PPAI000994	CG7899 acid phosphatase 1	Acph-1	FBgn0000032	AGAP003903	AAEL003903	N
PPAI005909	CG12264 Cysteine desulfurase		FBgn0032393	AGAP009094	AAEL010743	N
PPAI007390	CG2846 Riboflavin Kinase		FBgn0014930	N/A	N/A	N
PPAI004011	Purple, 6-pyruvoyl tetrahydropterin synthase	pr	FBgn0003141	AGAP008730	AAEL001642	N
PPAI000861	CG2543, Folylpolyglutamate synthetase		FBgn0030407	AGAP004679	AAEL012882	N
PPAI002461	Molybdenum cofactor synthesis 1	Mocs1	FBgn0263241	AGAP006072	AAEL000126	N
PPAI008977	Veil, 5'- Nucleotidase activity	veil	FBgn0034225	AGAP003629	AAEL010986	N
PPAI008706	NAD-dependent methylenetetrahydrofolate	Nmdmc	FBgn0010222	AGAP004677	AAEL010751	N
PPAI002746	CG34424, 5'-formyltetrahydrofolate cyclo-ligase		FBgn0085453	AGAP006824	AAEL010694	N
PPAI008349	CG7560, methylenetetrahydrofolate reductase		FBgn0036157	N/A	N/A	N
PPAI004605	Collapsin Response Mediator Protein	CRMP	FBgn0023023	AGAP003124	AAEL007633	N
PPAI007924	Ebony activating protein	eap	FBgn0052099	N/A	N/A	N
PPAI002918	Pyridoxal phosphate binding		N/A	AGAP004598	AAEL012578	N
PPAI005422	Pyd3 beta-ureidopropionase activity	pyd3	FBgn0037513	AGAP010229	AAEL010284	N
PPAI005423	Pyd3 beta-ureidopropionase activity	pyd3	FBgn0037513	AGAP010229	AAEL010284	N
PPAI008224	CG4407 molybdopterin binding protein		FBgn0030431	AGAP002740	AAEL011099	N
PPAI005573	Primo-1, Protein-tyrosine phosphatase, low molecular weight	primo-1	FBgn0040077	AGAP004079	AAEL003165	Y
PPAI009339	CG10581 Nucleoside-triphosphatase		FBgn0037046	AGAP005921	AAEL011713	N
PPAI008766	CG12170 3-oxoacyl-[acyl-carrier-protein] synthase		FBgn0037356	AGAP002809	AAEL002113	N
PPAI008311	CG10592, Alkaline Phosphatase		FBgn0035619	AGAP001684	AAEL003905	N
PPAI006502	CG10592, Alkaline Phosphatase		FBgn0035619	AGAP011302	AAEL003298	N
PPAI006501	CG10592, Alkaline Phosphatase		FBgn0035619	AGAP011302	AAEL003298	Y
PPAI009724	CG1809, Alkaline Phosphatase		FBgn0033423	N/A	N/A	N
PPAI004079	CG5656, Alkaline Phosphatase		FBgn0037083	AGAP007300	AAEL009077	Y
PPAI004603	CG16771, Alkaline Phosphatase		FBgn0032779	AGAP010596	AAEL000931	N
