# Supplementary material for: Genomic analysis of two phlebotomine sand fly vectors of Leishmania from the New and Old World
Source: PLoS Negl Trop Dis. 2023 Apr 12;17(4):e0010862. doi: 10.1371/journal.pntd.0010862 (PMC10138862; doi:10.1371/journal.pntd.0010862)
Supplement: S29 Table — (XLSX) [file pntd.0010862.s031.xlsx]

## Sheet: DP_Papatasi_Median Coverage
Table S29: Phlebotomus papatasi population sequencing median coverage depth
Sample	Median Coverage
PRAP.PPAFG_12.12	8
PRAP.PPNS_80.80	9
PRAP.PPNS_82.82	10
PRAP.PPTUN_12.12	10
PRAP.PPAFG_5.5	11
PRAP.PPAFG_6.6	11
PRAP.PPTUN_1.1	11
PRAP.PPTUN_7.7	11
PRAP.PPNS_25.25	12
PRAP.PPNS_59.59	12
PRAP.PPTUN_2.2	12
PRAP.PPTUN_6.6	12
PRAP.PPAFG_2.2	13
PRAP.PPNS_20.20	13
PRAP.PPNS_54.54	13
PRAP.PPTUN_5.5	13
PRAP.PPAFG_3.3	16
PPAFG - Afghanistan
PPNS - Egypt
PPTUN - Tunisia
