# Supplementary material for: Genomic analysis of two phlebotomine sand fly vectors of Leishmania from the New and Old World
Source: PLoS Negl Trop Dis. 2023 Apr 12;17(4):e0010862. doi: 10.1371/journal.pntd.0010862 (PMC10138862; doi:10.1371/journal.pntd.0010862)
Supplement: S30 Table — (XLSX) [file pntd.0010862.s032.xlsx]

## Sheet: Structure Analysis & PCA
Subject_ID	k=2	k=3	k=4	Infectivity
GFAA-NB11004-NB11004	red	red	blue	infected
GFAA-NB11005-NB11005	red	red	blue	infected
GFAA-NB11016-NB11016	red	red	blue	uninfected
GFAA-NB11026-NB11026	green	blue	yellow	uninfected
GFAA-NB11029-NB11029	red	red	blue	uninfected
GFAA-NB11030-NB11030	red	green	blue	uninfected
GFAA-NB11032-NB11032	red	red	blue	infected
GFAA-NB11033-NB11033	red	green	blue	infected
GFAA-NB11043-NB11043	green	blue	red	infected
GFAA-NB11063-NB11063	green	blue	green	infected
GFAA-NB11067-NB11067	red	red	blue	uninfected
GFAA-NB11068-NB11068	red	green	blue	uninfected
GFAA-NB11079-NB11079	red	red	blue	uninfected
GFAA-NB11085-NB11085	green	green	red	infected
GFAA-NB11093-NB11093	red	red	yellow	infected
GFAA-NB11096-NB11096	red	green	blue	uninfected

## Sheet: PpVariantSummary
Table S30: Phlebotomus papatasi Population Variant Summary Statistics
SampleName	TotalSites	Ref	Het	Hom	Missing	Singleton	Transitions	Transversions	Transition:Transversion
PBAB-PBRG_8-8	6390876	2734387	103671	298671	3254147	214870	252744	149598	1.68949
PBAB-PBRG_9-9	6390876	2699700	90947	329871	3270358	227305	264798	156020	1.69721
PDAB-PDMA_1-1	6390876	2057503	58682	264612	4010079	269071	213182	110112	1.93605
PRAP-PPAFG_2-2	6390876	3890610	218019	317221	1965026	204137	340355	194885	1.74644
PRAP-PPAFG_3-3	6390876	3884284	205531	312332	1988729	196696	329417	188446	1.74807
PRAP-PPAFG_5-5	6390876	3887691	216063	337801	1949321	213510	352945	200919	1.75665
PRAP-PPAFG_6-6	6390876	3885638	215420	341971	1947847	215678	355465	201926	1.76037
PRAP-PPAFG_12-12	6390876	3916552	247294	383541	1843489	273833	400484	230351	1.73858
PRAP-PPNS_20-20	6390876	3959617	262945	289507	1878807	213926	350488	201964	1.7354
PRAP-PPNS_25-25	6390876	3922368	266284	287874	1914350	218120	352830	201328	1.75251
PRAP-PPNS_54-54	6390876	3927297	257149	293407	1913023	209690	350155	200401	1.74727
PRAP-PPNS_59-59	6390876	3922517	265489	294932	1907938	218594	357111	203310	1.75649
PRAP-PPNS_80-80	6390876	3900677	279634	305769	1904796	239966	373070	212333	1.757
PRAP-PPNS_82-82	6390876	3906115	259682	307694	1917385	222012	361406	205970	1.75465
PRAP-PPTUN_1-1	6390876	3908349	264739	296964	1920824	229982	357620	204083	1.75233
PRAP-PPTUN_2-2	6390876	3973523	277196	278867	1861290	226283	352787	203276	1.73551
PRAP-PPTUN_5-5	6390876	3948865	266104	290875	1885032	226419	353656	203323	1.73938
PRAP-PPTUN_6-6	6390876	3914971	259500	298662	1917743	225482	354995	203167	1.74731
PRAP-PPTUN_7-7	6390876	3969023	282740	302274	1836839	245355	371325	213689	1.73769
PRAP-PPTUN_12-12	6390876	3993035	293666	326856	1777319	274944	392836	227686	1.72534
PPAFG - Afghanistan
PPNS - Egypt
PPTUN - Tunisia

## Sheet: PpInbreedingCoefficients
Table S30: Phlebotomus papatasi Population Inbreeding Coefficients (After HWE Filtering)
SampleName	O(HOM)	E(HOM)	N_SITES	F
PBAB-PBRG_8-8	661272	646513	691701	0.32661
PBAB-PBRG_9-9	668164	646513	691701	0.47913
PDAB-PDMA_1-1	650843	646513	691701	0.09582
PRAP-PPAFG_2-2	652217	646513	691701	0.12622
PRAP-PPAFG_3-3	651829	646513	691701	0.1176
PRAP-PPAFG_5-5	653292	646513	691701	0.15001
PRAP-PPAFG_6-6	653699	646513	691701	0.15902
PRAP-PPAFG_12-12	654322	646513	691701	0.17281
PRAP-PPNS_20-20	645935	646513	691701	-0.0128
PRAP-PPNS_25-25	645155	646513	691701	-0.03006
PRAP-PPNS_54-54	646354	646513	691701	-0.00352
PRAP-PPNS_59-59	647086	646513	691701	0.01268
PRAP-PPNS_80-80	645171	646513	691701	-0.0297
PRAP-PPNS_82-82	647288	646513	691701	0.01715
PRAP-PPTUN_1-1	643308	646513	691701	-0.07093
PRAP-PPTUN_2-2	642319	646513	691701	-0.09282
PRAP-PPTUN_5-5	642485	646513	691701	-0.08914
PRAP-PPTUN_6-6	642979	646513	691701	-0.07821
PRAP-PPTUN_7-7	644305	646513	691701	-0.04887
PRAP-PPTUN_12-12	643597	646513	691701	-0.06454
PPAFG - Afghanistan
PPNS - Egypt
PPTUN - Tunisia

## Sheet: PpPairWiseRelatedness
Table S30: Phlebotomus papatasi Population Pairwise Relatedness
SampleName	PBAB-PBRG_8-8	PBAB-PBRG_9-9	PDAB-PDMA_1-1	PRAP-PPAFG_12-12	PRAP-PPAFG_2-2	PRAP-PPAFG_3-3	PRAP-PPAFG_5-5	PRAP-PPAFG_6-6	PRAP-PPNS_20-20	PRAP-PPNS_25-25	PRAP-PPNS_54-54	PRAP-PPNS_59-59	PRAP-PPNS_80-80	PRAP-PPNS_82-82	PRAP-PPTUN_1-1	PRAP-PPTUN_12-12	PRAP-PPTUN_2-2	PRAP-PPTUN_5-5	PRAP-PPTUN_6-6	PRAP-PPTUN_7-7
PBAB-PBRG_8-8	1.02611	0.201112	-0.0437551	-0.047537	-0.048681	-0.049629	-0.047636	-0.047586	-0.0557943	-0.0561924	-0.055491	-0.0546182	-0.0562743	-0.0544583	-0.0589321	-0.0589207	-0.0601146	-0.0602785	-0.0597426	-0.0569017
PBAB-PBRG_9-9	0.201112	1.07425	-0.0401724	-0.0437364	-0.0449504	-0.04593	-0.0439652	-0.043763	-0.0522649	-0.0525715	-0.0518151	-0.050965	-0.0524584	-0.0508	-0.0552	-0.0553692	-0.0564132	-0.0566751	-0.0560651	-0.0531482
PDAB-PDMA_1-1	-0.0437551	-0.0401724	1.0057	-0.0599695	-0.0614401	-0.062004	-0.0602641	-0.0597792	-0.0681658	-0.0680903	-0.06719	-0.0663142	-0.0679049	-0.0662839	-0.0703315	-0.071117	-0.0716012	-0.0721306	-0.0713676	-0.0675851
PRAP-PPAFG_12-12	-0.047537	-0.0437364	-0.0599695	1.01662	0.0142751	0.019286	0.0216173	0.0217638	-0.064628	-0.06526	-0.0641306	-0.0630468	-0.065165	-0.0630368	-0.0680106	-0.0676346	-0.0683958	-0.069104	-0.0683737	-0.066069
PRAP-PPAFG_2-2	-0.048681	-0.0449504	-0.0614401	0.0142751	1.00369	0.02049	0.0189661	0.0186185	-0.062911	-0.0644138	-0.0626474	-0.0620752	-0.0643721	-0.061744	-0.0679009	-0.0684927	-0.0689035	-0.069213	-0.0686121	-0.0650372
PRAP-PPAFG_3-3	-0.049629	-0.04593	-0.062004	0.019286	0.02049	1.00554	0.0261145	0.02422	-0.066507	-0.0667136	-0.065895	-0.0654764	-0.0666469	-0.065248	-0.06933	-0.0695299	-0.0708237	-0.0704545	-0.0703501	-0.0677174
PRAP-PPAFG_5-5	-0.047636	-0.0439652	-0.0602641	0.0216173	0.0189661	0.0261145	1.009	0.0245289	-0.0645128	-0.0649439	-0.0643478	-0.0636566	-0.0649897	-0.062766	-0.0675296	-0.0680131	-0.0683361	-0.0689371	-0.0679859	-0.0660408
PRAP-PPAFG_6-6	-0.047586	-0.043763	-0.0597792	0.0217638	0.0186185	0.02422	0.0245289	1.0105	-0.0642506	-0.0644516	-0.063514	-0.0631999	-0.064845	-0.0626561	-0.0673657	-0.0678835	-0.0685976	-0.068351	-0.0678769	-0.065523
PRAP-PPNS_20-20	-0.0557943	-0.0522649	-0.0681658	-0.064628	-0.062911	-0.066507	-0.0645128	-0.0642506	0.9836	-0.0384574	-0.0293228	-0.0292597	-0.0408563	-0.0286701	-0.0615401	-0.0622015	-0.0624187	-0.0627228	-0.0617667	-0.0588736
PRAP-PPNS_25-25	-0.0561924	-0.0525715	-0.0680903	-0.06526	-0.0644138	-0.0667136	-0.0649439	-0.0644516	-0.0384574	0.98045	-0.035327	-0.0362001	-0.0418667	-0.0356157	-0.0610754	-0.0610091	-0.0618862	-0.0607884	-0.0613853	-0.058641
PRAP-PPNS_54-54	-0.055491	-0.0518151	-0.06719	-0.0641306	-0.0626474	-0.065895	-0.0643478	-0.063514	-0.0293228	-0.035327	0.98438	-0.0253366	-0.0362446	-0.0229312	-0.0618931	-0.0637321	-0.0629506	-0.0635003	-0.0634335	-0.0597725
PRAP-PPNS_59-59	-0.0546182	-0.050965	-0.0663142	-0.0630468	-0.0620752	-0.0654764	-0.0636566	-0.0631999	-0.0292597	-0.0362001	-0.0253366	0.986607	-0.0351693	-0.0252595	-0.0619883	-0.0623825	-0.0621969	-0.0620281	-0.062412	-0.0578008
PRAP-PPNS_80-80	-0.0562743	-0.0524584	-0.0679049	-0.065165	-0.0643721	-0.0666469	-0.0649897	-0.064845	-0.0408563	-0.0418667	-0.0362446	-0.0351693	0.980658	-0.0390244	-0.060776	-0.0621035	-0.0624171	-0.0606573	-0.0623757	-0.0600393
PRAP-PPNS_82-82	-0.0544583	-0.0508	-0.0662839	-0.0630368	-0.061744	-0.065248	-0.062766	-0.0626561	-0.0286701	-0.0356157	-0.0229312	-0.0252595	-0.0390244	0.98812	-0.06084	-0.0622088	-0.0625359	-0.0615475	-0.0616556	-0.0584282
PRAP-PPTUN_1-1	-0.0589321	-0.0552	-0.0703315	-0.0680106	-0.0679009	-0.06933	-0.0675296	-0.0673657	-0.0615401	-0.0610754	-0.0618931	-0.0619883	-0.060776	-0.06084	0.97734	-0.046516	-0.0428688	-0.044591	-0.0442183	-0.0460366
PRAP-PPTUN_12-12	-0.0589207	-0.0553692	-0.071117	-0.0676346	-0.0684927	-0.0695299	-0.0680131	-0.0678835	-0.0622015	-0.0610091	-0.0637321	-0.0623825	-0.0621035	-0.0622088	-0.046516	0.98121	-0.047993	-0.046344	-0.045225	-0.045962
PRAP-PPTUN_2-2	-0.0601146	-0.0564	-0.0716012	-0.0683958	-0.0689035	-0.07082	-0.0683361	-0.0685976	-0.0624187	-0.0618862	-0.0629506	-0.0621969	-0.0624171	-0.062536	-0.04287	-0.0479931	0.974785	-0.0422715	-0.0442489	-0.0445385
PRAP-PPTUN_5-5	-0.0602785	-0.0566751	-0.0721306	-0.069104	-0.069213	-0.0704545	-0.0689371	-0.068351	-0.0627228	-0.0607884	-0.0635003	-0.0620281	-0.0606573	-0.0615475	-0.044591	-0.046344	-0.042272	0.977867	-0.042349	-0.047087
PRAP-PPTUN_6-6	-0.0597426	-0.0561	-0.0713676	-0.0683737	-0.0686121	-0.07035	-0.0679859	-0.0678769	-0.0617667	-0.0613853	-0.0634335	-0.062412	-0.0623757	-0.061656	-0.04422	-0.0452252	-0.0442489	-0.0423486	0.97834	-0.0438551
PRAP-PPTUN_7-7	-0.0569017	-0.0531482	-0.0675851	-0.066069	-0.0650372	-0.0677174	-0.0660408	-0.065523	-0.0588736	-0.058641	-0.0597725	-0.0578008	-0.0600393	-0.0584282	-0.0460366	-0.045962	-0.044539	-0.047087	-0.043855	0.978072
PPAFG - Afghanistan
PPNS - Egypt
PPTUN - Tunisia
