# Supplementary material for: Genomic analysis of two phlebotomine sand fly vectors of Leishmania from the New and Old World
Source: PLoS Negl Trop Dis. 2023 Apr 12;17(4):e0010862. doi: 10.1371/journal.pntd.0010862 (PMC10138862; doi:10.1371/journal.pntd.0010862)
Supplement: S31 Table — (XLSX) [file pntd.0010862.s033.xlsx]

## Sheet: Functional Annotation
S33 Table: Phlebotomus papatasi FST-Tajima’s D Overlap (including 10kb upstream and downstream) Functional Annotation
Gene	Description (Ph. papatasi; Ortholog Description)	Biological Process	Molecular Function	Cellular Component
PPAI011586	tRNA-Lys	No Protein	No Protein	No Protein
PPAI012581	tRNA-Gly	No Protein	No Protein	No Protein
PPAI012653	tRNA-Lys	No Protein	No Protein	No Protein
PPAI005524	Cuticular Protein	None Predicted	Structural constituent of cuticle	None Predicted
PPAI005525	Cuticular Protein	None Predicted	Structural constituent of cuticle	None Predicted
PPAI006386	No Description	None Predicted	None Predicted	None Predicted
PPAI006387	No Description	None Predicted	None Predicted	None Predicted
PPAI006388	No Description
PPAI008927	No Description	None Predicted	None Predicted	Membrane
PPAI009162	Longitudinals lacking protein-like Transcription Factor	None Predicted	Protein Binding	None Predicted
PPAI009163	oligoribonulcease, mitochondrial	None Predicted	3'-5' exoribonuclease activity; nucleic acid binding	None Predicted
PPAI009633	Cytochrome P450	oxidation-reduction process	monooxygenase activity;iron ion binding;oxidoreductase activity, acting on paired donors, with incorporation or reduction of molecular oxygen;heme binding	None Predicted
PPAI009634	Cytochrome P450	oxidation-reduction process	iron ion binding;oxidoreductase activity, acting on paired donors, with incorporation or reduction of molecular oxygen;heme binding	None Predicted
PPAI009899	TATA box-binding protein-associated factor RNA polymerase I subunit C-like
PPAI009900	U3 small nucleolar RNA-associated protein homolog, putative	rRNA processing	protein binding	nucleolus
PPAI009902	ubiquitin-conjugating enzyme E2 q	None Predicted	None Predicted	None Predicted
PPAI010151	alpha amylase	carbohydrate metabolic process	catalytic activity;cation binding	None Predicted
PPAI010182	Lipase	lipid metabolic process	carboxylic ester hydrolase activity	None Predicted
PPAI010183	No Description
PPAI010184	NAD kinase-like	NADP biosynthetic process ; NAD metabolic process	NAD+ kinase activity	None Predicted
PPAI002377	lipase 1 precursor	Lipid metabolic process	None Predicted	None Predicted
PPAI006365	Protein aurora boreallis	None Predicted	None Predicted	None Predicted
PPAI010152	Six/sine homebox transcription factors	None Predicted	None Predicted	None Predicted
PPAI010181	Putative lysozyme	None Predicted	lysozyme activity	None Predicted
PPAI005152	poly(U)-specific endoribonuclease	None Predicted	endoribonuclease activity	None Predicted
PPAI005603	No Description	None Predicted	None Predicted	None Predicted
PPAI005659	cytochrome P450	oxidation-reduction process	iron ion binding;oxidoreductase activity, acting on paired donors, with incorporation or reduction of molecular oxygen;heme binding	None Predicted
PPAI005660	kekkon5	None Predicted	protein binding	None Predicted
PPAI001563	Calcium-transporting ATPase	calcium ion transmembrane transport	nucleotide binding;calcium-transporting ATPase activity;ATP binding	membrane;integral component of membrane

## Sheet: Gene Summary
S33 Table: Phlebotomus papatasi FST-Tajima’s D oOerlap (including 10kb upstream and downstream) Gene Summary
AFG_Selected_Compared_With_NS	NS_Selected_Compared_With_AFG	AFG_Selected_Compared_With_TUN	TUN_Selected_Compared_With_AFG
PPAI011586	PPAI011586	PPAI011586	PPAI001563
PPAI012581	PPAI012581	PPAI012581
PPAI012653	PPAI012653	PPAI012653
PPAI005524	PPAI002377	PPAI005152
PPAI005525	PPAI006365	PPAI005524
PPAI006386	PPAI009162	PPAI005525
PPAI006387	PPAI010152	PPAI005603
PPAI006388	PPAI010181	PPAI005659
PPAI008927	PPAI010182	PPAI005660
PPAI009162	PPAI010183	PPAI009162
PPAI009163		PPAI009163
PPAI009633		PPAI009899
PPAI009634		PPAI009900
PPAI009899		PPAI009902
PPAI009900		PPAI010182
PPAI009902		PPAI010183
PPAI010151		PPAI010184
PPAI010182
PPAI010183
PPAI010184
PPAFG - Afghanistan
PPNS - Egypt
PPTUN - Tunisia

## Sheet: AFG_Selected_Compared_With_NS
S33 Table: Phlebotomus papatasi FST-Tajima’s D oOerlap (including 10kb upstream and downstream) Afghanistan Selected Compared to Egypt
FILE	CHROM	BIN_START	BIN_END	COORDINATE	GENE_START	GENE_END	GENE_ID	BP_OVERLAP	FST_OR_TAJD
AFG_NS_fst	Scaffold14	755001	760000	Scaffold14_755001_760000	no gene	no gene	no gene	no gene	0.456209
AFG_NS_fst	Scaffold14	760001	765000	Scaffold14_760001_765000	no gene	no gene	no gene	no gene	0.444608
AFG_tajd	Scaffold14	765001	770000	Scaffold14_765001_770000	no gene	no gene	no gene	no gene	-1.40677
AFG_tajd	Scaffold14	765001	770000	Scaffold14_765001_770000	no gene	no gene	no gene	no gene	-1.40677
AFG_tajd	Scaffold21	205001	210000	Scaffold21_205001_210000	no gene	no gene	no gene	no gene	-1.11961
AFG_NS_fst	Scaffold21	215001	220000	Scaffold21_215001_220000	no gene	no gene	no gene	no gene	0.476004
AFG_NS_fst	Scaffold242	65001	70000	Scaffold242_65001_70000	no gene	no gene	no gene	no gene	0.449194
AFG_tajd	Scaffold242	70001	75000	Scaffold242_70001_75000	no gene	no gene	no gene	no gene	-1.45703
AFG_NS_fst	Scaffold34	520001	525000	Scaffold34_520001_525000	519926	520174	PPAI005524	173	0.463029
AFG_tajd	Scaffold34	520001	525000	Scaffold34_520001_525000	519926	520174	PPAI005524	173	-1.05758
AFG_NS_fst	Scaffold34	525001	530000	Scaffold34_525001_530000	525754	526603	PPAI005525	849	0.537385
AFG_tajd	Scaffold349	55001	60000	Scaffold349_55001_60000	no gene	no gene	no gene	no gene	-1.54749
AFG_NS_fst	Scaffold349	65001	70000	Scaffold349_65001_70000	no gene	no gene	no gene	no gene	0.460498
AFG_NS_fst	Scaffold35	425001	430000	Scaffold35_425001_430000	no gene	no gene	no gene	no gene	0.510808
AFG_tajd	Scaffold35	435001	440000	Scaffold35_435001_440000	no gene	no gene	no gene	no gene	-1.10755
AFG_NS_fst	Scaffold4105	5001	10000	Scaffold4105_5001_10000	317	8909	PPAI006386	3908	0.443441
AFG_tajd	Scaffold4105	10001	15000	Scaffold4105_10001_15000	9579	10606	PPAI006387	605	-1.65801
AFG_tajd	Scaffold4105	10001	15000	Scaffold4105_10001_15000	10640	11385	PPAI006388	745	-1.65801
AFG_NS_fst	Scaffold44	445001	450000	Scaffold44_445001_450000	no gene	no gene	no gene	no gene	0.561584
AFG_tajd	Scaffold44	455001	460000	Scaffold44_455001_460000	no gene	no gene	no gene	no gene	-1.07475
AFG_NS_fst	Scaffold53	325001	330000	Scaffold53_325001_330000	324638	326637	PPAI008927	1636	0.48171
AFG_tajd	Scaffold53	335001	340000	Scaffold53_335001_340000	no gene	no gene	no gene	no gene	-1.09933
AFG_NS_fst	Scaffold554	10001	15000	Scaffold554_10001_15000	14859	14931	PPAI011586	72	0.471712
AFG_tajd	Scaffold554	10001	15000	Scaffold554_10001_15000	14859	14931	PPAI011586	72	-1.59578
AFG_NS_fst	Scaffold554	10001	15000	Scaffold554_10001_15000	13311	13381	PPAI012581	70	0.471712
AFG_tajd	Scaffold554	10001	15000	Scaffold554_10001_15000	13311	13381	PPAI012581	70	-1.59578
AFG_NS_fst	Scaffold554	10001	15000	Scaffold554_10001_15000	14310	14382	PPAI012653	72	0.471712
AFG_tajd	Scaffold554	10001	15000	Scaffold554_10001_15000	14310	14382	PPAI012653	72	-1.59578
AFG_NS_fst	Scaffold554	20001	25000	Scaffold554_20001_25000	16787	21315	PPAI009162	1314	0.457839
AFG_tajd	Scaffold554	20001	25000	Scaffold554_20001_25000	16787	21315	PPAI009162	1314	-1.28501
AFG_tajd	Scaffold554	30001	35000	Scaffold554_30001_35000	32234	47900	PPAI009163	2766	-1.44358
AFG_tajd	Scaffold61	345001	350000	Scaffold61_345001_350000	no gene	no gene	no gene	no gene	-1.71288
AFG_NS_fst	Scaffold61	350001	355000	Scaffold61_350001_355000	351085	351454	PPAI009633	369	0.462873
AFG_NS_fst	Scaffold61	350001	355000	Scaffold61_350001_355000	351300	357367	PPAI009634	3700	0.462873
AFG_NS_fst	Scaffold66	460001	465000	Scaffold66_460001_465000	460551	462889	PPAI009899	2338	0.434485
AFG_NS_fst	Scaffold66	460001	465000	Scaffold66_460001_465000	463048	464662	PPAI009900	1614	0.434485
AFG_tajd	Scaffold66	470001	475000	Scaffold66_470001_475000	470629	474653	PPAI009902	4024	-1.12422
AFG_NS_fst	Scaffold72	135001	140000	Scaffold72_135001_140000	134306	142939	PPAI010151	4999	0.419014
AFG_NS_fst	Scaffold72	145001	150000	Scaffold72_145001_150000	no gene	no gene	no gene	no gene	0.454132
AFG_tajd	Scaffold72	145001	150000	Scaffold72_145001_150000	no gene	no gene	no gene	no gene	-1.181
AFG_tajd	Scaffold72	145001	150000	Scaffold72_145001_150000	no gene	no gene	no gene	no gene	-1.181
AFG_NS_fst	Scaffold72	400001	405000	Scaffold72_400001_405000	396693	403135	PPAI010182	3134	0.45501
AFG_NS_fst	Scaffold72	400001	405000	Scaffold72_400001_405000	402827	421401	PPAI010183	2173	0.45501
AFG_NS_fst	Scaffold72	405001	410000	Scaffold72_405001_410000	402827	421401	PPAI010183	4999	0.439153
AFG_tajd	Scaffold72	405001	410000	Scaffold72_405001_410000	402827	421401	PPAI010183	4999	-1.17324
AFG_NS_fst	Scaffold72	415001	420000	Scaffold72_415001_420000	402827	421401	PPAI010183	4999	0.424611
AFG_NS_fst	Scaffold72	420001	425000	Scaffold72_420001_425000	402827	421401	PPAI010183	1400	0.43587
AFG_tajd	Scaffold72	420001	425000	Scaffold72_420001_425000	402827	421401	PPAI010183	1400	-1.30798
AFG_NS_fst	Scaffold72	420001	425000	Scaffold72_420001_425000	424472	428360	PPAI010184	528	0.43587
AFG_tajd	Scaffold72	420001	425000	Scaffold72_420001_425000	424472	428360	PPAI010184	528	-1.30798
AFG_tajd	Scaffold72	425001	430000	Scaffold72_425001_430000	424472	428360	PPAI010184	3359	-1.15476
PPAFG - Afghanistan
PPNS - Egypt

## Sheet: NS_Selected_Compared_With_AFG
Table S31: Phlebotomus papatasi FST-Tajima’s D oOerlap (including 10kb upstream and downstream) Egypt Selected Compared to Afghanistan
FILE	CHROM	BIN_START	BIN_END	COORDINATE	GENE_START	GENE_END	GENE_ID	BP_OVERLAP	FST_OR_TAJD
AFG_NS_fst	Scaffold1786	10001	15000	Scaffold1786_10001_15000	no gene	no gene	no gene	no gene	0.439215
NS_tajd	Scaffold1786	20001	25000	Scaffold1786_20001_25000	15648	26062	PPAI002377	4999	-1.78295
NS_tajd	Scaffold4097	10001	15000	Scaffold4097_10001_15000	no gene	no gene	no gene	no gene	-1.60683
AFG_NS_fst	Scaffold4097	20001	25000	Scaffold4097_20001_25000	21128	22880	PPAI006365	1752	0.424156
AFG_NS_fst	Scaffold554	10001	15000	Scaffold554_10001_15000	13311	13381	PPAI012581	70	0.471712
AFG_NS_fst	Scaffold554	10001	15000	Scaffold554_10001_15000	14310	14382	PPAI012653	72	0.471712
AFG_NS_fst	Scaffold554	10001	15000	Scaffold554_10001_15000	14859	14931	PPAT011586	72	0.471712
NS_tajd	Scaffold554	15001	20000	Scaffold554_15001_20000	16787	21315	PPAI009162	3213	-1.70245
AFG_NS_fst	Scaffold554	20001	25000	Scaffold554_20001_25000	16787	21315	PPAI009162	1314	0.457839
NS_tajd	Scaffold554	25001	30000	Scaffold554_25001_30000	no gene	no gene	no gene	no gene	-1.49387
AFG_NS_fst	Scaffold72	145001	150000	Scaffold72_145001_150000	no gene	no gene	no gene	no gene	0.454132
NS_tajd	Scaffold72	155001	160000	Scaffold72_155001_160000	155885	164830	PPAI010152	4115	-1.63751
AFG_NS_fst	Scaffold72	385001	390000	Scaffold72_385001_390000	382831	386513	PPAI010181	1512	0.42412
NS_tajd	Scaffold72	395001	400000	Scaffold72_395001_400000	396693	403135	PPAI010182	3307	-1.50344
AFG_NS_fst	Scaffold72	400001	405000	Scaffold72_400001_405000	396693	403135	PPAI010182	3134	0.45501
AFG_NS_fst	Scaffold72	400001	405000	Scaffold72_400001_405000	402827	421401	PPAI010183	2173	0.45501
AFG_NS_fst	Scaffold72	405001	410000	Scaffold72_405001_410000	402827	421401	PPAI010183	4999	0.439153
PPAFG - Afghanistan
PPNS - Egypt

## Sheet: AFG_Selected_Compared_With_TUN
Table S31: : Phlebotomus papatasi FST-Tajima’s D oOerlap (including 10kb upstream and downstream) Afghanistan Selected Compared to Tunisia
FILE	CHROM	BIN_START	BIN_END	COORDINATE	GENE_START	GENE_END	GENE_ID	BP_OVERLAP	FST_OR_TAJD
AFG_tajd	Scaffold1313	30001	35000	Scaffold1313_30001_35000	no gene	no gene	no gene	no gene	-1.22642
TUN_AFG_fst	Scaffold1313	40001	45000	Scaffold1313_40001_45000	no gene	no gene	no gene	no gene	0.528239
AFG_tajd	Scaffold14	510001	515000	Scaffold14_510001_515000	no gene	no gene	no gene	no gene	-1.21862
TUN_AFG_fst	Scaffold14	520001	525000	Scaffold14_520001_525000	no gene	no gene	no gene	no gene	0.426307
TUN_AFG_fst	Scaffold312	25001	30000	Scaffold312_25001_30000	26914	26987	no gene	no gene	0.404784
TUN_AFG_fst	Scaffold312	25001	30000	Scaffold312_25001_30000	26152	30865	PPAI005152	3848	0.404784
AFG_tajd	Scaffold312	35001	40000	Scaffold312_35001_40000	no gene	no gene	no gene	no gene	-1.17157
AFG_tajd	Scaffold34	520001	525000	Scaffold34_520001_525000	519926	520174	PPAI005524	173	-1.05758
TUN_AFG_fst	Scaffold34	525001	530000	Scaffold34_525001_530000	525754	526603	PPAI005525	849	0.423889
TUN_AFG_fst	Scaffold3452	5001	10000	Scaffold3452_5001_10000	9783	13972	PPAI005603	217	0.425877
AFG_tajd	Scaffold3452	10001	15000	Scaffold3452_10001_15000	12678	12750	PPAI005603	72	-1.17088
AFG_tajd	Scaffold3452	10001	15000	Scaffold3452_10001_15000	9783	13972	PPAI005603	3971	-1.17088
AFG_tajd	Scaffold35	380001	385000	Scaffold35_380001_385000	379184	380847	PPAI005659	846	-1.17389
AFG_tajd	Scaffold35	380001	385000	Scaffold35_380001_385000	384054	390541	PPAI005660	946	-1.17389
TUN_AFG_fst	Scaffold35	390001	395000	Scaffold35_390001_395000	384054	390541	PPAI005660	540	0.394866
TUN_AFG_fst	Scaffold44	445001	450000	Scaffold44_445001_450000	no gene	no gene	no gene	no gene	0.545935
AFG_tajd	Scaffold44	455001	460000	Scaffold44_455001_460000	no gene	no gene	no gene	no gene	-1.07475
AFG_tajd	Scaffold554	10001	15000	Scaffold554_10001_15000	14859	14931	PPAI011586	72	-1.59578
TUN_AFG_fst	Scaffold554	10001	15000	Scaffold554_10001_15000	14859	14931	PPAI011586	72	0.505135
AFG_tajd	Scaffold554	10001	15000	Scaffold554_10001_15000	13311	13381	PPAI012581	70	-1.59578
TUN_AFG_fst	Scaffold554	10001	15000	Scaffold554_10001_15000	13311	13381	PPAI012581	70	0.505135
AFG_tajd	Scaffold554	10001	15000	Scaffold554_10001_15000	14310	14382	PPAI012653	72	-1.59578
TUN_AFG_fst	Scaffold554	10001	15000	Scaffold554_10001_15000	14310	14382	PPAI012653	72	0.505135
AFG_tajd	Scaffold554	20001	25000	Scaffold554_20001_25000	16787	21315	PPAI009162	1314	-1.28501
TUN_AFG_fst	Scaffold554	20001	25000	Scaffold554_20001_25000	16787	21315	PPAI009162	1314	0.509231
AFG_tajd	Scaffold554	30001	35000	Scaffold554_30001_35000	32234	47900	PPAI009163	2766	-1.44358
TUN_AFG_fst	Scaffold554	30001	35000	Scaffold554_30001_35000	32234	47900	PPAI009163	2766	0.429233
AFG_tajd	Scaffold554	40001	45000	Scaffold554_40001_45000	32234	47900	PPAI009163	4999	-1.20855
TUN_AFG_fst	Scaffold554	40001	45000	Scaffold554_40001_45000	32234	47900	PPAI009163	4999	0.418025
TUN_AFG_fst	Scaffold66	460001	465000	Scaffold66_460001_465000	460551	462889	PPAI009899	2338	0.39373
TUN_AFG_fst	Scaffold66	460001	465000	Scaffold66_460001_465000	463048	464662	PPAI009900	1614	0.39373
AFG_tajd	Scaffold66	470001	475000	Scaffold66_470001_475000	470629	474653	PPAI009902	4024	-1.12422
TUN_AFG_fst	Scaffold72	395001	400000	Scaffold72_395001_400000	396693	403135	PPAI010182	3307	0.440787
TUN_AFG_fst	Scaffold72	400001	405000	Scaffold72_400001_405000	396693	403135	PPAI010182	3134	0.567604
TUN_AFG_fst	Scaffold72	400001	405000	Scaffold72_400001_405000	402827	421401	PPAI010183	2173	0.567604
AFG_tajd	Scaffold72	405001	410000	Scaffold72_405001_410000	402827	421401	PPAI010183	4999	-1.17324
TUN_AFG_fst	Scaffold72	405001	410000	Scaffold72_405001_410000	402827	421401	PPAI010183	4999	0.49355
TUN_AFG_fst	Scaffold72	415001	420000	Scaffold72_415001_420000	402827	421401	PPAI010183	4999	0.469674
AFG_tajd	Scaffold72	420001	425000	Scaffold72_420001_425000	402827	421401	PPAI010183	1400	-1.30798
TUN_AFG_fst	Scaffold72	420001	425000	Scaffold72_420001_425000	402827	421401	PPAI010183	1400	0.452077
AFG_tajd	Scaffold72	420001	425000	Scaffold72_420001_425000	424472	428360	PPATMP010184	528	-1.30798
TUN_AFG_fst	Scaffold72	420001	425000	Scaffold72_420001_425000	424472	428360	PPAI010184	528	0.452077
AFG_tajd	Scaffold72	425001	430000	Scaffold72_425001_430000	424472	428360	PPAI010184	3359	-1.15476
PPAFG - Afghanistan
PPTUN - Tunisia

## Sheet: TUN_Selected_Compared_With_AFG
Table S31: Phlebotomus papatasi FST-Tajima’s D oOerlap (including 10kb upstream and downstream) Tunisia Selected Compared to Afghanistan
FILE	CHROM	BIN_START	BIN_END	COORDINATE	GENE_START	GENE_END	GENE_ID	BP_OVERLAP	FST_OR_TAJD
TUN_AFG_fst	Scaffold12	380001	385000	Scaffold12_380001_385000	no gene	no gene	no gene	no gene	0.399152
TUN_tajd	Scaffold12	385001	390000	Scaffold12_385001_390000	no gene	no gene	no gene	no gene	-1.52293
TUN_AFG_fst	Scaffold1453	10001	15000	Scaffold1453_10001_15000	513	14454	PPAI001563	4453	0.460362
TUN_tajd	Scaffold1453	15001	20000	Scaffold1453_15001_20000	no gene	no gene	no gene	no gene	-1.70033
TUN_AFG_fst	Scaffold19	850001	855000	Scaffold19_850001_855000	no gene	no gene	no gene	no gene	0.473027
TUN_tajd	Scaffold19	855001	860000	Scaffold19_855001_860000	no gene	no gene	no gene	no gene	-1.73548
PPAFG - Afghanistan
PPTUN - Tunisia
