# Supplementary material for: Genomic analysis of two phlebotomine sand fly vectors of Leishmania from the New and Old World
Source: PLoS Negl Trop Dis. 2023 Apr 12;17(4):e0010862. doi: 10.1371/journal.pntd.0010862 (PMC10138862; doi:10.1371/journal.pntd.0010862)
Supplement: S32 Table — (XLSX) [file pntd.0010862.s034.xlsx]

## Sheet: DP_Lutzomyia_Median Coverage
Table S32: Lutzomyia longipalpis population sequencing median coverage depth
Sample	Median Coverage
IDMB.INT1	14
IDMB.INT3	16
IDMB.JAC01	64
IDMB.JAC04	63
IDMB.JAC05	44
IDMB.JAC06	44
IDMB.JAC08	53
IDMB.JAC09	53
IDMB.JAC11	52
IDMB.JAC12	65
IDMB.JAC14	32
IDMB.JAC15	50
IDMB.JAC16	37
IDMB.JAC18	27
IDMB.JAC22	105
IDMB.JAC23	47
IDMB.LAP01	41
IDMB.LAP05	47
IDMB.LAP06	62
IDMB.LAP07	53
IDMB.LAP08	61
IDMB.LAP09	40
IDMB.LAP10	46
IDMB.LAP11	34
IDMB.LAP12	22
IDMB.LAP15	64
IDMB.LAP16	80
IDMB.LAP18	39
IDMB.LAP20	46
IDMB.Marajo06	50
IDMB.Marajo10	8
IDMB.Marajo15	54
IDMB.Marajo16	44
IDMB.Marajo17	51
IDMB.Marajo18	57
IDMB.Marajo19	53
IDMB.Marajo20	58
IDMB.Marajo21	74
IDMB.Marajo22	49
IDMB.MIGc6	15
IDMB.MIGc9	18
IDMB.S1S01	58
IDMB.S1S02	48
IDMB.S1S03	50
IDMB.S1S04	33
IDMB.S1S05	41
IDMB.S1S06	35
IDMB.S1S07	37
IDMB.S1S08	36
IDMB.S1S09	63
IDMB.S1S10	40
IDMB.S1S12	42
IDMB.S1S13	37
IDMB.S1S14	36
IDMB.S2S01	65
IDMB.S2S02	61
IDMB.S2S03	43
IDMB.S2S04	42
IDMB.S2S07	72
IDMB.S2S08	40
IDMB.S2S09	36
IDMB.S2S10	39
IDMB.S2S11	45
IDMB.S2S12	45
IDMB.S2S13	48
IDMB.S2S14	46
IDMB.S2S15	51
IDMB.S2S16	51
IDMB.S2S17	49
IDMB.S2S19	52
INT-N. intermedia
JAC-Lu. longipalpis Jacobina
LAP-Lu. longipalpis Laphina
Marajo-Lu. longipalpis Marajó
MIG-M. migonei
S1S-Lu. longipalpis Sobral 1S
S2S-Lu. longipalpis Sobral 2S
