# Supplementary material for: Genomic analysis of two phlebotomine sand fly vectors of Leishmania from the New and Old World
Source: PLoS Negl Trop Dis. 2023 Apr 12;17(4):e0010862. doi: 10.1371/journal.pntd.0010862 (PMC10138862; doi:10.1371/journal.pntd.0010862)
Supplement: S34 Table — (XLSX) [file pntd.0010862.s036.xlsx]

## Sheet: Sheet1
Table S34: Lutzomyia longipalpis genes within differentiation islands
DIFFERENTIATION ISLAND	GENES	DESCRIPTION	Uniprot	Mosquito ID	Mosquito Description.	Note: if no Ll descripton then I put in Uniprot description.	An. gambiae Orthologue ID	Panther Pathway	Panther Protein Class
Scaffold103 6001-7000	LLOJ000261	No Description	protein serine/threonine kinase activity/ATP binding	AAEL018039			AGAP029318	No Pathway
Scaffold1090 32001-33000	No Gene
Scaffold116 31001-32000	No Gene
Scaffold116 39001-40000	No Gene
Scaffold123 5001-6000	LLOJ001208	Protein MAK16 homolog					AGAP000514	No Pathway
Scaffold1230 24001-25000	LLOJ001226	No Description
Scaffold124 79001-80000	No Gene
Scaffold1246 12001-13000	LLOJ001273	No Description
Scaffold1246 25001-26000	No Gene
Scaffold1261 25001-26000	LLOJ001342	No Description	zinc ion binding				AGAP000996	No Pathway
Scaffold1261 33001-34000	LLOJ001342
Scaffold1261 38001-39000	LLOJ001342
Scaffold1261 48001-49000	LLOJ001343	No Description	integral component of membrane	AAEL004824			AGAP000520	No Pathway
Scaffold129 79001-80000	No Gene
Scaffold1299 13001-14000	No Gene
Scaffold13 375001-376000	No Gene
Scaffold1343 24001-25000	No Gene
Scaffold135 120001-121000	No Gene
Scaffold135 84001-85000	LLOJ001645	No Description	integral component of membrane	AALB009184	lachesin
Scaffold1393 14001-15000	No Gene
Scaffold1435 5001-6000	LLOJ001919	No Description		AALB003696	LIM domain-binding protein		AGAP004691	No Pathway
Scaffold145 88001-89000	LLOJ001959	No Description	GTPase activator activity/signal Transduction				AGAP004772	PDGF Signaling
Scaffold1528 5001-6000	No Gene
Scaffold1602 5001-6000	No Gene
Scaffold1655 21001-22000	LLOJ002503	No Description	protein binding
Scaffold1821 12001-13000	LLOJ002897	No Description	lipase activity/cholesterol metabolic process/lipid metabolic process	AAEL005706	triacylglycerol lipase		AGAP002567	Triacylglyerol metabolism
Scaffold1956 13001-14000	LLOJ003168	No Description		AAEL005581	norepinephrine/norepinephrine transporter		AGAP010621	No Pathway	cation transporter
Scaffold1956 19001-20000	LLOJ003168
Scaffold1956 2001-3000	No Gene
Scaffold197 118001-119000	No Gene
Scaffold197 124001-125000	LLOJ003204	No Description	nucleic acid binding/aspartic-type endopeptidase activity/ proteolysis
Scaffold2 513001-514000	LLOJ003298	No Description	integral component of membrane	AAEL023517
Scaffold2014 1001-2000	LLOJ003364	No Description	sulfotransferase activity	AAEL015305	sulfotransferase (sult)		AGAP001425	No Pathway
Scaffold21 94001-95000	LLOJ003528	No Description	extracellular matrix/ proteolysis/ metalloendopeptidase activity/metallopeptidase activity/ zinc ion binding	AAEL000788	matrix metalloproteinase		AGAP011870	Did not map
Scaffold2144 2001-3000	No Gene
Scaffold234 60001-61000	LLOJ003942	No Description	integral component of membrane/ potassium channel activity/potassium ion transmembrane transport
Scaffold2467 16001-17000	LLOJ004171	No Description					AGAP002321	No Pathway
Scaffold2527 9001-10000	LLOJ004261	No Description	protein phosphorylation	AAEL018039
Scaffold274 77001-78000	No Gene
Scaffold282 96001-97000	LLOJ004737	No Description	protein binding
Scaffold283 3001-4000	No Gene
Scaffold288 3001-4000	No Gene
Scaffold320 65001-66000	LLOJ005134	No Description	nucleus/DNA repair /protein folding/ lipid metabolic process/regulation of ARF protein signal transduction				AGAP000635	No Pathway
Scaffold320 77001-78000	LLOJ005134
Scaffold3248 1001-2000	No Gene
Scaffold330 65001-66000	No Gene
Scaffold3435 1001-2000	No Gene
Scaffold3460 2001-3000	No Gene
Scaffold448 9001-10000	LLOJ006400	No Description		AAEL001533	glucosyl/glucuronosyl transferases		AGAP007588	No Pathway
Scaffold5279 1001-2000	No Gene
Scaffold537 37001-38000	No Gene
Scaffold537 39001-40000	No Gene
Scaffold537 74001-75000	No Gene
Scaffold544 25001-26000	LLOJ007206	No Description	signaling receptor activity/phosphoprotein binding				AGAP000998	No Pathway	Receptor
Scaffold564 67001-68000	No Gene
Scaffold564 88001-89000	No Gene
Scaffold5940 1001-2000	No Gene
Scaffold611 24001-25000	LLOJ007782	No Description	integral component of membrane/ lipid metabolic process/ oxidation-reduction process/oxidoreductase activity, acting on paired donors, with oxidation of a pair of donors resulting in the reduction of molecular oxygen to two molecules of water	(CLEC008049)	FAD: Fatty acid desaturase
Scaffold611 24001-25000	LLOJ007783	No Description		AALB008146	carboxylesterase clade H, member		AGAP013509	No Pathway	lipase/serine protease
Scaffold611 24001-25000	LLOJ007784	No Description	protein binding/hydrolase activity				AGAP029597	Did not map
Scaffold611 44001-45000	LLOJ007785	No Description					AGAP028418	Did not map
Scaffold611 58001-59000	LLOJ007786	No Description	calcium ion binding	AAEL012326	calmodulin
Scaffold611 7001-8000	LLOJ007780	No Description	gene silencing by RNA/ nucleic acid binding/protein binding	AGO1b (AAEL012410)	AGO1b: eukaryotic translation initiation factor 2C		AGAP011717	No Pathway
Scaffold611 81001-82000	LLOJ007790	No Description	protein binding	AALF003356	Alpha-amylase
Scaffold6532 8001-9000	No Gene
Scaffold6593 1001-2000	No Gene
Scaffold6738 1-1000	No Gene
Scaffold71 101001-102000	LLOJ008470	No Description	protein binding/hydrolase activity/ integral component of membrane				AGAP008938	Did not map
Scaffold71 104001-105000	LLOJ008470
Scaffold7298 1-1000	No Gene
Scaffold735 56001-57000	LLOJ008643	No Description	integral component of membrane				AGAP011344	No Pathway
Scaffold7663 1-1000	No Gene
Scaffold778 6001-7000	No Gene
Scaffold789 17001-18000	No Gene
Scaffold7896 1-1000	No Gene
Scaffold8362 1001-2000	No Gene
Scaffold8384 1001-2000	No Gene
Scaffold8385 1-1000	No Gene
Scaffold85 8001-9000	LLOJ009304	No Description					AGAP028534	Did not map
Scaffold8639 1001-2000	No Gene
Scaffold8700 1-1000	No Gene
Scaffold872 21001-22000	LLOJ009447	rRNA adenine N(6)-methyltransferase	rRNA modification/ rRNA (adenine-N6,N6-)-dimethyltransferase activity/rRNA methyltransferase activity	AAEL009534	dimethyladenosine transferase		AGAP012129	No Pathway	RNA methyltransferase
Scaffold879 52001-53000	No Gene
Scaffold8881 3001-4000	No Gene
Scaffold919 1001-2000	No Gene
Scaffold919 19001-20000	No Gene
Scaffold92 27001-28000	LLOJ009732	Lipase maturation factor		AAEL013056	Lipase maturation factor		AGAP011922	Did not map
Scaffold92 27001-28000	LLOJ009733	No Description	integral component of membrane/carbohydrate metabolic process/ kinase activity/phosphotransferase activity, alcohol group as acceptor	AAEL006239	glycerol kinase		AGAP001563	No Pathway	carbohydrate kinase
Scaffold9363 1001-2000
Scaffold94 52001-53000	LLOJ009833	No Description	regulation of transcription, DNA-templated/DNA binding/protein dimerization activity/nucleus	AAEL004097	Hairy enhancer of split protein, putative		AGAP012342	Notch Signaling	basic helix-loop-helix transcription factor
Scaffold942 19001-20000	No Gene
Scaffold942 21001-22000	No Gene
Scaffold9630 1-1000	No Gene
Scaffold97 67001-68000	No Gene
Scaffold977 22001-23000	No Gene
